# Supplementary material for: (2R,3R)-3-(2-Chloro­phen­yl)-N-phenyl­oxirane-2-carboxamide
Source: Acta Crystallogr Sect E Struct Rep Online. 2009 Nov 21;65(Pt 12):o3126. doi: 10.1107/S1600536809048442 (PMC2971895; doi:10.1107/S1600536809048442)
Supplement: Supplementary file 1 [file e-65-o3126-sup1.cif]

##############################################################################
###                                                                        ###
###        Electronic paper (Acta Crystallographica Section E)             ###
###                                                                        ###
##############################################################################
#                                                                            #
# This CIF contains the data in a paper accepted for publication in Acta     #
# Crystallographica Section E. It conforms to the requirements of Notes      #
# for Authors for Section E, and has been peer reviewed under the auspices   #
# of the IUCr Commission on Journals.                                        #
#                                                                            #
# Full details of the Crystallographic Information File format               #
# are given in the paper "The Crystallographic Information File (CIF):       #
# a New Standard Archive File for Crystallography" by S. R. Hall, F. H.      #
# Allen and I. D. Brown [Acta Cryst. (1991), A47, 655-685].                  #
#                                                                            #
# The current version of the core CIF dictionary is obtainable from          #
# ftp://ftp.iucr.org/pub/cif_core.dic. The current version number is 2.4.    #
#                                                                            #
# Software is freely available for graphical display of the structure(s) in  #
# this CIF.  For information consult the CIF home page http://www.iucr.org/  #
# cif/home.html                                                              #
#                                                                            #
# This file may be used for bona fide research purposes within the           #
# scientific community so long as proper attribution is given to the journal # 
# article from which it was obtained.                                        #
#                                                                            #
##############################################################################
                                             
data_global
_audit_creation_method     'SHELXL-97'
_journal_date_recd_electronic     2009-11-11
_journal_date_accepted     2009-11-14
_journal_name_full     'Acta Crystallographica, Section E'
_journal_year     2009
_journal_volume     65
_journal_issue     12
_journal_page_first     o3126
_journal_page_last     o3126
_journal_paper_category     QO
_journal_coeditor_code     DN2512
_publ_contact_author_name     'Tai-Ran Kang'
_publ_contact_author_address
;
College of Chemistry and Chemical Engineering
China West Normal University
Nanchong 637002
People's Republic of China
;
_publ_contact_author_email     'kangtairan@yahoo.com.cn'
_publ_contact_author_fax     ?
_publ_contact_author_phone     ?
_publ_section_title
;
(2<i>R</i>,3<i>R</i>)-3-(2-Chlorophenyl)-<i>N</i>-phenyloxirane-2-carboxamide
;
loop_
    _publ_author_name
    _publ_author_address
    'Lian-Mei Chen'
;
College of Chemistry and Chemical Engineering,
China West Normal University
Nanchong 637002
People's Republic of China
;
    'Tai-Ran Kang'
;
College of Chemistry and Chemical Engineering,
China West Normal University
Nanchong 637002
People's Republic of China
;
data_I
_audit_creation_method     SHELXL-97
_chemical_name_systematic
;
(2<i>R</i>,3<i>R</i>)-3-(2-Chlorophenyl)-<i>N</i>-phenyloxirane-2-carboxamide
;
_chemical_name_common     ?
_chemical_formula_moiety     'C15 H12 Cl N O2'
_chemical_formula_sum     'C15 H12 Cl N O2'
_chemical_formula_iupac     'C15 H12 Cl N O2'
_chemical_formula_weight     273.71
_chemical_melting_point     ?
_symmetry_cell_setting     orthorhombic
_symmetry_space_group_name_H-M     'P 21 21 21'
_symmetry_space_group_name_Hall     'P 2ac 2ab'
loop_
    _symmetry_equiv_pos_as_xyz
    'x, y, z'
    '-x+1/2, -y, z+1/2'
    'x+1/2, -y+1/2, -z'
    '-x, y+1/2, -z+1/2'
_cell_length_a     6.66100(10)
_cell_length_b     10.0343(2)
_cell_length_c     20.2433(3)
_cell_angle_alpha     90.00
_cell_angle_beta     90.00
_cell_angle_gamma     90.00
_cell_volume     1353.03(4)
_cell_formula_units_Z     4
_cell_measurement_reflns_used     9390
_cell_measurement_theta_min     4.3588
_cell_measurement_theta_max     72.1111
_cell_measurement_temperature     295(2)
_exptl_crystal_description     block
_exptl_crystal_colour     colourless
_exptl_crystal_size_max     0.36
_exptl_crystal_size_mid     0.32
_exptl_crystal_size_min     0.30
_exptl_crystal_density_diffrn     1.344
_exptl_crystal_density_meas     ?
_exptl_crystal_density_method     'not measured'
_exptl_crystal_F_000     568
_exptl_absorpt_coefficient_mu     2.477
_exptl_absorpt_correction_type     'multi-scan'
_exptl_absorpt_process_details     '(CrysAlis Pro; Oxford Diffraction, 2009)'
_exptl_absorpt_correction_T_min     0.4692
_exptl_absorpt_correction_T_max     0.5237
_exptl_special_details
;
Empirical absorption correction using spherical harmonics,
implemented in SCALE3 ABSPACK scaling algorithm.
CrysAlisPro (Oxford Diffraction, 2009)
;
_diffrn_ambient_temperature     295(2)
_diffrn_radiation_type     CuK\a
_diffrn_radiation_wavelength     1.54184
_diffrn_radiation_source     'Enhance Ultra (Cu) X-ray Source'
_diffrn_radiation_monochromator     'mirror'
_diffrn_measurement_device_type     'Oxford Diffraction Gemini S Ultra'
_diffrn_measurement_method     '\w scans'
_diffrn_detector_area_resol_mean     15.9149
_diffrn_reflns_number     9086
_diffrn_reflns_av_R_equivalents     0.0255
_diffrn_reflns_av_sigmaI/netI     0.0179
_diffrn_reflns_theta_min     4.37
_diffrn_reflns_theta_max     70.01
_diffrn_reflns_theta_full     70.01
_diffrn_measured_fraction_theta_max     0.993
_diffrn_measured_fraction_theta_full     0.993
_diffrn_reflns_limit_h_min     -4
_diffrn_reflns_limit_h_max     8
_diffrn_reflns_limit_k_min     -12
_diffrn_reflns_limit_k_max     12
_diffrn_reflns_limit_l_min     -24
_diffrn_reflns_limit_l_max     24
_diffrn_standards_number     ?
_diffrn_standards_interval_count     ?
_diffrn_standards_interval_time     ?
_diffrn_standards_decay_%     ?
_refine_special_details
;
Refinement of <i>F</i>^2^ against ALL reflections. The weighted <i>R</i>-factor
<i>wR</i> and goodness of fit <i>S</i> are based on <i>F</i>^2^, conventional
<i>R</i>-factors <i>R</i> are based on <i>F</i>, with <i>F</i> set to zero for
negative <i>F</i>^2^. The threshold expression of <i>F</i>^2^ >
\s(<i>F</i>^2^) is used only for calculating <i>R</i>-factors(gt) <i>etc</i>.
and is not relevant to the choice of reflections for refinement.
<i>R</i>-factors based on <i>F</i>^2^ are statistically about twice as large
as those based on <i>F</i>, and <i>R</i>- factors based on ALL data will be
even larger.
;
_reflns_number_total     2373
_reflns_number_gt     2100
_reflns_threshold_expression     I>2\s(I)
_refine_ls_structure_factor_coef     Fsqd
_refine_ls_matrix_type     full
_refine_ls_R_factor_all     0.0425
_refine_ls_R_factor_gt     0.0306
_refine_ls_wR_factor_gt     0.0803
_refine_ls_wR_factor_ref     0.1085
_refine_ls_goodness_of_fit_ref     1.203
_refine_ls_restrained_S_all     1.203
_refine_ls_number_reflns     2373
_refine_ls_number_parameters     172
_refine_ls_number_restraints     0
_refine_ls_hydrogen_treatment     constr
_refine_ls_weighting_scheme     calc
_refine_ls_weighting_details
         'calc w=1/[\s^2^(Fo^2^)+(0.0455P)^2^+0.2775P] where P=(Fo^2^+2Fc^2^)/3'
_atom_sites_solution_hydrogens     geom
_atom_sites_solution_primary     direct
_atom_sites_solution_secondary     difmap
_refine_ls_shift/su_max     0.000
_refine_ls_shift/su_mean     0.000
_refine_diff_density_max     0.153
_refine_diff_density_min     -0.260
_refine_ls_extinction_method     none
_refine_ls_extinction_coef     ?
_refine_ls_abs_structure_details     'Flack (1983), 864 Friedel pairs'
_refine_ls_abs_structure_Flack     0.01(2)
loop_
    _atom_type_symbol
    _atom_type_description
    _atom_type_scat_dispersion_real
    _atom_type_scat_dispersion_imag
    _atom_type_scat_source
    'C' 'C' 0.0181 0.0091
                         'International Tables Vol C Tables 4.2.6.8 and 6.1.1.4'
    'H' 'H' 0.0000 0.0000
                         'International Tables Vol C Tables 4.2.6.8 and 6.1.1.4'
    'N' 'N' 0.0311 0.0180
                         'International Tables Vol C Tables 4.2.6.8 and 6.1.1.4'
    'O' 'O' 0.0492 0.0322
                         'International Tables Vol C Tables 4.2.6.8 and 6.1.1.4'
    'Cl' 'Cl' 0.3639 0.7018
                         'International Tables Vol C Tables 4.2.6.8 and 6.1.1.4'
_computing_data_collection     'CrysAlis Pro (Oxford Diffraction, 2009)'
_computing_cell_refinement     'CrysAlis Pro (Oxford Diffraction, 2009)'
_computing_data_reduction     'CrysAlis Pro (Oxford Diffraction, 2009)'
_computing_structure_solution     'SHELXS97 (Sheldrick, 2008)'
_computing_structure_refinement     'SHELXL97 (Sheldrick, 2008)'
_computing_molecular_graphics
;
ORTEPIII (Burnett & Johnson, 1996), ORTEP-3 for Windows (Farrugia,
1997) and
PLATON (Spek, 2009)
;
_computing_publication_material     'SHELXL97 (Sheldrick, 2008)'
loop_
    _atom_site_type_symbol
    _atom_site_label
    _atom_site_fract_x
    _atom_site_fract_y
    _atom_site_fract_z
    _atom_site_U_iso_or_equiv
    _atom_site_adp_type
    _atom_site_calc_flag
    _atom_site_refinement_flags
    _atom_site_occupancy
    _atom_site_disorder_assembly
    _atom_site_disorder_group
    C C1 0.4506(5) 1.0038(3) 0.44438(13) 0.0628(7) Uani d . 1 . .
    C C2 0.2775(5) 1.0218(3) 0.48079(15) 0.0783(9) Uani d . 1 . .
    H H2 0.2568 1.1009 0.5038 0.094 Uiso calc R 1 . .
    C C3 0.1355(6) 0.9220(4) 0.48286(16) 0.0815(9) Uani d . 1 . .
    H H3 0.0200 0.9334 0.5080 0.098 Uiso calc R 1 . .
    C C4 0.1626(5) 0.8067(3) 0.44834(16) 0.0785(8) Uani d . 1 . .
    H H4 0.0656 0.7401 0.4495 0.094 Uiso calc R 1 . .
    C C5 0.3367(5) 0.7894(3) 0.41138(14) 0.0673(7) Uani d . 1 . .
    H H5 0.3547 0.7109 0.3877 0.081 Uiso calc R 1 . .
    C C6 0.4835(4) 0.8867(2) 0.40921(12) 0.0559(6) Uani d . 1 . .
    C C7 0.6754(4) 0.8661(3) 0.37349(13) 0.0602(6) Uani d . 1 . .
    H H7 0.7957 0.8931 0.3979 0.072 Uiso calc R 1 . .
    C C8 0.6969(4) 0.8680(2) 0.30113(13) 0.0571(6) Uani d . 1 . .
    H H8 0.8281 0.8969 0.2845 0.069 Uiso calc R 1 . .
    C C9 0.5200(4) 0.9026(2) 0.25827(12) 0.0519(5) Uani d . 1 . .
    C C10 0.2091(4) 0.8095(2) 0.20952(11) 0.0485(5) Uani d . 1 . .
    C C11 0.0848(4) 0.7002(2) 0.21366(14) 0.0591(6) Uani d . 1 . .
    H H11 0.1203 0.6288 0.2405 0.071 Uiso calc R 1 . .
    C C12 -0.0942(5) 0.6958(3) 0.17779(15) 0.0719(8) Uani d . 1 . .
    H H12 -0.1769 0.6213 0.1803 0.086 Uiso calc R 1 . .
    C C13 -0.1475(5) 0.8020(3) 0.13874(14) 0.0737(8) Uani d . 1 . .
    H H13 -0.2655 0.7993 0.1142 0.088 Uiso calc R 1 . .
    C C14 -0.0262(5) 0.9114(3) 0.13617(14) 0.0734(8) Uani d . 1 . .
    H H14 -0.0652 0.9840 0.1106 0.088 Uiso calc R 1 . .
    C C15 0.1546(5) 0.9176(3) 0.17082(13) 0.0618(6) Uani d . 1 . .
    H H15 0.2366 0.9924 0.1680 0.074 Uiso calc R 1 . .
    Cl Cl1 0.63034(15) 1.12873(8) 0.44179(4) 0.0905(3) Uani d . 1 . .
    N N1 0.3914(3) 0.80345(18) 0.24575(10) 0.0524(5) Uani d . 1 . .
    H H1 0.4229 0.7267 0.2616 0.063 Uiso calc R 1 . .
    O O1 0.6959(3) 0.74497(17) 0.33669(10) 0.0666(5) Uani d . 1 . .
    O O2 0.5063(3) 1.01692(16) 0.23815(11) 0.0732(6) Uani d . 1 . .
loop_
    _atom_site_aniso_label
    _atom_site_aniso_U_11
    _atom_site_aniso_U_22
    _atom_site_aniso_U_33
    _atom_site_aniso_U_12
    _atom_site_aniso_U_13
    _atom_site_aniso_U_23
    C1 0.0775(18) 0.0568(13) 0.0540(12) 0.0057(14) -0.0038(13) 0.0006(12)
    C2 0.100(2) 0.0729(19) 0.0619(15) 0.0152(19) 0.0041(16) -0.0041(14)
    C3 0.074(2) 0.098(2) 0.0730(17) 0.004(2) 0.0099(16) 0.0101(17)
    C4 0.076(2) 0.082(2) 0.0773(18) -0.0094(18) -0.0062(17) 0.0141(17)
    C5 0.0738(19) 0.0615(15) 0.0667(15) -0.0019(15) -0.0138(15) 0.0035(13)
    C6 0.0609(15) 0.0507(12) 0.0561(12) 0.0041(13) -0.0142(11) 0.0003(11)
    C7 0.0592(16) 0.0489(12) 0.0725(14) 0.0062(13) -0.0135(12) -0.0100(12)
    C8 0.0577(15) 0.0389(11) 0.0748(15) 0.0054(12) -0.0031(12) -0.0085(11)
    C9 0.0551(14) 0.0364(10) 0.0640(13) -0.0004(11) -0.0007(11) -0.0090(10)
    C10 0.0525(14) 0.0422(11) 0.0508(11) -0.0012(11) 0.0024(10) -0.0061(10)
    C11 0.0620(16) 0.0448(12) 0.0704(14) -0.0027(12) 0.0007(12) -0.0039(11)
    C12 0.0711(19) 0.0627(16) 0.0817(18) -0.0081(15) 0.0004(15) -0.0113(14)
    C13 0.0618(17) 0.089(2) 0.0700(16) -0.0041(18) -0.0101(14) -0.0109(15)
    C14 0.0758(19) 0.0778(18) 0.0666(15) 0.0019(17) -0.0127(14) 0.0110(14)
    C15 0.0706(17) 0.0517(13) 0.0630(13) -0.0048(13) -0.0055(13) 0.0068(12)
    Cl1 0.1070(7) 0.0629(4) 0.1016(5) -0.0142(5) 0.0117(5) -0.0220(4)
    N1 0.0576(12) 0.0362(8) 0.0632(11) 0.0002(9) -0.0047(9) 0.0007(8)
    O1 0.0723(12) 0.0446(9) 0.0830(12) 0.0140(9) -0.0153(10) -0.0070(9)
    O2 0.0799(13) 0.0359(8) 0.1039(14) -0.0044(9) -0.0200(11) 0.0020(9)
_geom_special_details
;
 All esds (except the esd in the dihedral angle between two l.s. planes)
 are estimated using the full covariance matrix.  The cell esds are taken
 into account individually in the estimation of esds in distances, angles
 and torsion angles; correlations between esds in cell parameters are only
 used when they are defined by crystal symmetry.  An approximate (isotropic)
 treatment of cell esds is used for estimating esds involving l.s. planes.
;
loop_
    _geom_bond_atom_site_label_1
    _geom_bond_atom_site_label_2
    _geom_bond_site_symmetry_2
    _geom_bond_distance
    _geom_bond_publ_flag
    C1 C2 . 1.381(4) ?
    C1 C6 . 1.391(3) ?
    C1 Cl1 . 1.734(3) ?
    C2 C3 . 1.378(5) ?
    C2 H2 . 0.9300 ?
    C3 C4 . 1.364(5) ?
    C3 H3 . 0.9300 ?
    C4 C5 . 1.391(5) ?
    C4 H4 . 0.9300 ?
    C5 C6 . 1.383(4) ?
    C5 H5 . 0.9300 ?
    C6 C7 . 1.483(4) ?
    C7 O1 . 1.432(3) ?
    C7 C8 . 1.472(4) ?
    C7 H7 . 0.9800 ?
    C8 O1 . 1.429(3) ?
    C8 C9 . 1.504(4) ?
    C8 H8 . 0.9800 ?
    C9 O2 . 1.221(3) ?
    C9 N1 . 1.337(3) ?
    C10 C11 . 1.377(3) ?
    C10 C15 . 1.387(4) ?
    C10 N1 . 1.420(3) ?
    C11 C12 . 1.397(4) ?
    C11 H11 . 0.9300 ?
    C12 C13 . 1.374(4) ?
    C12 H12 . 0.9300 ?
    C13 C14 . 1.364(4) ?
    C13 H13 . 0.9300 ?
    C14 C15 . 1.395(4) ?
    C14 H14 . 0.9300 ?
    C15 H15 . 0.9300 ?
    N1 H1 . 0.8600 ?
loop_
    _geom_angle_atom_site_label_1
    _geom_angle_atom_site_label_2
    _geom_angle_atom_site_label_3
    _geom_angle_site_symmetry_1
    _geom_angle_site_symmetry_3
    _geom_angle
    _geom_angle_publ_flag
    C2 C1 C6 . . 121.0(3) ?
    C2 C1 Cl1 . . 119.9(2) ?
    C6 C1 Cl1 . . 119.1(2) ?
    C3 C2 C1 . . 119.6(3) ?
    C3 C2 H2 . . 120.2 ?
    C1 C2 H2 . . 120.2 ?
    C4 C3 C2 . . 120.7(3) ?
    C4 C3 H3 . . 119.7 ?
    C2 C3 H3 . . 119.7 ?
    C3 C4 C5 . . 119.5(3) ?
    C3 C4 H4 . . 120.3 ?
    C5 C4 H4 . . 120.3 ?
    C6 C5 C4 . . 121.2(3) ?
    C6 C5 H5 . . 119.4 ?
    C4 C5 H5 . . 119.4 ?
    C5 C6 C1 . . 118.0(3) ?
    C5 C6 C7 . . 121.7(2) ?
    C1 C6 C7 . . 120.2(2) ?
    O1 C7 C8 . . 58.96(16) ?
    O1 C7 C6 . . 117.0(2) ?
    C8 C7 C6 . . 124.5(2) ?
    O1 C7 H7 . . 114.8 ?
    C8 C7 H7 . . 114.8 ?
    C6 C7 H7 . . 114.8 ?
    O1 C8 C7 . . 59.12(16) ?
    O1 C8 C9 . . 119.1(2) ?
    C7 C8 C9 . . 120.1(2) ?
    O1 C8 H8 . . 115.6 ?
    C7 C8 H8 . . 115.6 ?
    C9 C8 H8 . . 115.6 ?
    O2 C9 N1 . . 126.0(2) ?
    O2 C9 C8 . . 117.9(2) ?
    N1 C9 C8 . . 116.1(2) ?
    C11 C10 C15 . . 120.0(2) ?
    C11 C10 N1 . . 116.7(2) ?
    C15 C10 N1 . . 123.3(2) ?
    C10 C11 C12 . . 120.5(3) ?
    C10 C11 H11 . . 119.8 ?
    C12 C11 H11 . . 119.8 ?
    C13 C12 C11 . . 119.7(3) ?
    C13 C12 H12 . . 120.1 ?
    C11 C12 H12 . . 120.1 ?
    C14 C13 C12 . . 119.6(3) ?
    C14 C13 H13 . . 120.2 ?
    C12 C13 H13 . . 120.2 ?
    C13 C14 C15 . . 121.9(3) ?
    C13 C14 H14 . . 119.1 ?
    C15 C14 H14 . . 119.1 ?
    C10 C15 C14 . . 118.4(3) ?
    C10 C15 H15 . . 120.8 ?
    C14 C15 H15 . . 120.8 ?
    C9 N1 C10 . . 127.89(19) ?
    C9 N1 H1 . . 116.1 ?
    C10 N1 H1 . . 116.1 ?
    C8 O1 C7 . . 61.92(15) ?
loop_
    _geom_hbond_atom_site_label_D
    _geom_hbond_atom_site_label_H
    _geom_hbond_atom_site_label_A
    _geom_hbond_site_symmetry_A
    _geom_hbond_distance_DH
    _geom_hbond_distance_HA
    _geom_hbond_distance_DA
    _geom_hbond_angle_DHA
    N1 H1 O1 . 0.86 2.38 2.801(3) 110.8
    N1 H1 O2 4_645 0.86 2.16 2.973(2) 158.1
