# Supplementary material for: (2R,3R)-3-(2-Chloro­phen­yl)-N-phenyl­oxirane-2-carboxamide
Source: Acta Crystallogr Sect E Struct Rep Online. 2009 Nov 21;65(Pt 12):o3126. doi: 10.1107/S1600536809048442 (PMC2971895; doi:10.1107/S1600536809048442)
Supplement: Supplementary file 2 [file e-65-o3126-Isup2.hkl]

#
# h,k,l, Fc-squared, Fo-squared, sigma(Fo-squared) and status flag
#
data_I
_shelx_title ' 091109 in P2(1)2(1)2(1)'
_shelx_refln_list_code          4
_shelx_F_calc_maximum       78.40
_exptl_crystal_F_000       568.00
_reflns_d_resolution_high  0.8203
 
loop_
 _symmetry_equiv_pos_as_xyz
 'x, y, z'
 '-x+1/2, -y, z+1/2'
 'x+1/2, -y+1/2, -z'
 '-x, y+1/2, -z+1/2'
 
_cell_length_a     6.6610
_cell_length_b    10.0343
_cell_length_c    20.2433
_cell_angle_alpha  90.000
_cell_angle_beta   90.000
_cell_angle_gamma  90.000
 
_shelx_F_squared_multiplier     1.000
 
loop_
 _refln_index_h
 _refln_index_k
 _refln_index_l
 _refln_F_squared_calc
 _refln_F_squared_meas
 _refln_F_squared_sigma
 _refln_observed_status
   2   0   0       20.48       17.84      0.46 o
   4   0   0      374.29      374.01      2.98 o
   6   0   0      252.63      259.64      2.87 o
   1   1   0      115.11      112.41      0.73 o
   2   1   0      350.54      317.52      1.86 o
   3   1   0      100.60      102.35      0.85 o
   4   1   0      630.33      713.03      2.64 o
   5   1   0        9.35        9.12      0.46 o
   6   1   0      240.65      312.61     25.23 o
   7   1   0        4.17        4.71      3.01 o
   8   1   0        2.31        1.00      2.55 o
   0   2   0     1788.12     1634.72     19.63 o
   1   2   0      219.16      201.46      2.09 o
   2   2   0     2714.78     2840.67     18.16 o
   3   2   0     1102.81     1129.19      6.28 o
   4   2   0     1011.28     1093.66      5.60 o
   5   2   0       29.21       31.65      0.93 o
   6   2   0       12.68       16.17      2.36 o
   7   2   0       21.78        0.15      1.37 o
   8   2   0        5.38        9.62      3.01 o
   1   3   0     1180.61     1132.80      9.39 o
   2   3   0       57.48       77.75      0.72 o
   3   3   0       28.57       35.09      0.73 o
   4   3   0        3.94        4.56      0.36 o
   5   3   0        4.08        3.25      0.55 o
   6   3   0       22.14       20.18      4.53 o
   7   3   0        1.08        1.12      2.11 o
   0   4   0      471.67      444.71      2.39 o
   1   4   0     1481.60     1515.83      7.40 o
   2   4   0        0.61        1.74      0.21 o
   3   4   0       14.56       14.91      0.46 o
   4   4   0      200.49      221.76      3.11 o
   5   4   0       89.25       93.28      1.85 o
   6   4   0       47.73       32.56      2.55 o
   7   4   0        0.01        0.17      0.96 o
   1   5   0     2179.18     2332.60      5.98 o
   2   5   0      554.31      520.40      5.07 o
   3   5   0       10.02        9.16      0.48 o
   4   5   0        1.34        4.19      0.84 o
   5   5   0        0.68        0.15      0.61 o
   6   5   0       13.21       13.59      1.77 o
   7   5   0        4.61        0.81      0.91 o
   0   6   0       42.29       41.45      1.22 o
   1   6   0       10.33       11.22      0.49 o
   2   6   0       21.55       19.39      0.89 o
   3   6   0       81.17       74.78      2.16 o
   4   6   0        7.68        6.44      1.09 o
   5   6   0      519.80      569.31     13.19 o
   6   6   0       28.21       30.03     18.09 o
   7   6   0        0.03       -0.69      0.72 o
   1   7   0      995.87      969.63      5.12 o
   2   7   0        1.56        4.12      0.65 o
   3   7   0       24.64       23.67      0.93 o
   4   7   0        0.37        0.48      0.85 o
   5   7   0      198.55      230.73      7.39 o
   6   7   0        0.12        0.72      1.09 o
   0   8   0      341.64      354.18      4.12 o
   1   8   0      184.52      172.52      2.02 o
   2   8   0        0.15        0.23      0.49 o
   3   8   0      140.07      131.05      2.23 o
   4   8   0       57.57       52.87      5.93 o
   5   8   0        1.11        1.29      1.24 o
   6   8   0       21.78        0.36      2.34 o
   1   9   0       23.64       22.35      0.69 o
   2   9   0        1.89        3.63      0.66 o
   3   9   0        0.89        0.08      0.75 o
   4   9   0       20.64       26.59      4.22 o
   5   9   0        1.36        0.78      0.61 o
   0  10   0      369.12      376.28      6.50 o
   1  10   0       22.86       22.25      1.05 o
   2  10   0       91.38      100.06      2.45 o
   3  10   0        9.25        8.65      0.93 o
   4  10   0        1.30       -0.44      1.97 o
   1  11   0      123.34      116.69      1.77 o
   2  11   0       49.78       51.65      1.29 o
   3  11   0        2.31        3.11      0.45 o
   0  12   0       44.84       45.05      1.03 o
   1  12   0        6.54        8.71      0.53 o
   1   0   1     2196.83     2263.31     11.90 o
   2   0   1     4875.03     4753.66     27.42 o
   3   0   1      116.79      124.55      0.96 o
   4   0   1      173.02      166.14      1.28 o
   5   0   1      233.17      258.59      1.87 o
   6   0   1       95.60      102.66     12.72 o
   7   0   1       10.65        0.17      2.36 o
  -8   1   1        4.23       12.81      3.15 o
  -7   1   1       29.39       72.17      7.90 o
  -6   1   1       49.00       58.37      2.72 o
  -5   1   1       39.16       38.89      0.99 o
  -4   1   1      326.64      346.53      1.92 o
  -3   1   1      622.48      618.91      5.25 o
  -2   1   1      634.17      638.58      4.52 o
   0   1   1       20.59       19.47      0.67 o
   1   1   1     4026.65     3881.16     89.55 o
   2   1   1      668.86      667.82      3.66 o
   3   1   1      551.42      546.34      2.45 o
   4   1   1      282.13      302.36      1.81 o
   5   1   1       45.20       44.92      0.85 o
   6   1   1       51.56       60.82      3.20 o
   7   1   1       26.54       40.54     29.40 o
  -8   2   1        0.36        0.93      2.39 o
  -7   2   1        0.75       -0.43      1.41 o
  -6   2   1      115.34      146.11     16.33 o
  -5   2   1       88.69       87.09      1.36 o
  -4   2   1      135.86      136.88      1.20 o
  -3   2   1     1710.79     1750.52      7.11 o
  -2   2   1      640.74      662.80      3.94 o
  -1   2   1     1892.04     1881.63     13.96 o
   1   2   1     2086.85     2032.21     17.83 o
   2   2   1      649.78      659.91      2.79 o
   3   2   1     1808.30     1819.73     11.87 o
   4   2   1      129.54      128.88      1.38 o
   5   2   1       84.60       85.27      1.45 o
   6   2   1      115.56      130.00     13.05 o
   7   2   1        0.94        0.36      0.96 o
   8   2   1        0.30        1.13      2.51 o
  -7   3   1       16.07        0.78      1.64 o
  -6   3   1       39.18       37.34      9.33 o
  -5   3   1       70.89       71.17      4.70 o
  -4   3   1      166.62      179.00      1.52 o
  -3   3   1      319.46      317.05      3.11 o
  -2   3   1      288.70      307.73      3.52 o
  -1   3   1      256.82      240.98      2.83 o
   0   3   1     1329.52     1294.60      7.40 o
   1   3   1      282.04      262.01      1.27 o
   2   3   1      319.25      340.80      1.91 o
   3   3   1      291.16      291.65      2.66 o
   4   3   1      197.06      211.93      1.61 o
   5   3   1       59.69       59.86      4.90 o
   6   3   1       42.75       40.55      4.63 o
   7   3   1       16.72        1.89      1.26 o
  -7   4   1        1.01        0.16      1.11 o
  -6   4   1       14.35        8.92      6.71 o
  -5   4   1       31.38       36.24      1.51 o
  -4   4   1        3.30        3.29      0.62 o
  -3   4   1       61.42       60.99      1.23 o
  -2   4   1     1970.98     2001.20     11.50 o
  -1   4   1      374.63      370.11      1.76 o
   0   4   1        3.85        5.58      0.19 o
   1   4   1      340.78      337.10      2.76 o
   2   4   1     1822.92     1903.24     12.19 o
   3   4   1       51.88       51.47      0.82 o
   4   4   1        3.90        3.97      0.42 o
   5   4   1       27.53       30.88      1.62 o
   6   4   1       11.20       12.37      3.35 o
   7   4   1        0.77        0.28      0.93 o
  -7   5   1        6.66        1.40      1.19 o
  -6   5   1       18.89       14.02      3.13 o
  -5   5   1        5.42        6.29      2.00 o
  -4   5   1      135.75      133.23      2.79 o
  -3   5   1       14.94       12.69      0.51 o
  -2   5   1      758.92      808.10     10.96 o
  -1   5   1      320.52      324.82      2.03 o
   0   5   1      358.69      326.78      1.75 o
   1   5   1      303.77      312.71      1.96 o
   2   5   1      759.54      818.50      5.20 o
   3   5   1       14.67       12.16      0.49 o
   4   5   1      134.09      134.65      3.19 o
   5   5   1        4.78        4.80      1.03 o
   6   5   1       19.43       18.06      3.46 o
   7   5   1        6.34        1.41      0.94 o
  -7   6   1       13.02        1.81      1.18 o
  -6   6   1       16.99       11.30      7.33 o
  -5   6   1       19.45       16.23      2.54 o
  -4   6   1      141.44      171.76     31.23 o
  -3   6   1      108.73      108.93      2.18 o
  -2   6   1      221.77      229.76      2.55 o
  -1   6   1       90.06       91.42      1.16 o
   0   6   1       87.39       98.41      1.91 o
   1   6   1       58.35       60.59      1.02 o
   2   6   1      212.04      218.17      2.68 o
   3   6   1       97.93      100.60      1.90 o
   4   6   1      133.40      165.20     24.18 o
   5   6   1       13.80       12.28      1.36 o
   6   6   1       17.52       16.60      4.58 o
   7   6   1       13.68        3.38      1.12 o
  -6   7   1        2.15        1.65      1.05 o
  -5   7   1       19.13       23.43     14.23 o
  -4   7   1       61.74       79.11      8.35 o
  -3   7   1       75.60       73.76      1.49 o
  -2   7   1      210.80      184.04      4.83 o
  -1   7   1      487.80      497.20      7.82 o
   0   7   1       20.29       19.93      0.79 o
   1   7   1      541.97      562.54      3.55 o
   2   7   1      201.75      181.34      2.69 o
   3   7   1       79.91       79.89      1.38 o
   4   7   1       65.22       84.55      6.39 o
   5   7   1       16.79       23.47      6.54 o
   6   7   1        2.07        3.45      1.58 o
  -6   8   1       10.19        3.96      2.59 o
  -5   8   1       67.17       66.95      3.20 o
  -4   8   1       80.85       82.27      9.31 o
  -3   8   1       62.39       58.98      6.05 o
  -2   8   1      230.95      220.79      2.91 o
  -1   8   1      476.75      497.36      8.09 o
   0   8   1      308.13      306.66      2.72 o
   1   8   1      491.53      555.58     52.58 o
   2   8   1      196.80      195.06      3.27 o
   3   8   1       58.35       54.69      7.49 o
   4   8   1       84.39       85.11     10.14 o
   5   8   1       67.93       70.94      2.45 o
   6   8   1       12.85        0.02      2.36 o
  -5   9   1        7.86        5.85      3.12 o
  -3   9   1       26.89       30.32      1.47 o
  -2   9   1        1.28        1.97      0.58 o
  -1   9   1      331.39      324.90      3.16 o
   0   9   1       10.93       11.06      0.61 o
   1   9   1      307.84      305.53      2.32 o
   2   9   1        1.68        1.93      0.48 o
   3   9   1       22.04       27.39      1.45 o
   4   9   1       17.56       20.68      1.58 o
   5   9   1        7.97        5.47      3.23 o
  -4  10   1        0.53        0.00      1.78 o
  -3  10   1      103.63      101.25      3.08 o
  -2  10   1       35.56       36.47      1.61 o
  -1  10   1       12.25       14.96      0.91 o
   0  10   1       69.80       70.63      1.54 o
   1  10   1       15.24       18.23      0.99 o
   2  10   1       37.87       39.41      1.67 o
   3  10   1      113.31      118.73      2.45 o
   4  10   1        0.25        0.89      0.66 o
  -3  11   1       23.17       24.84      1.00 o
  -2  11   1       14.17       13.03      0.77 o
  -1  11   1       33.06       35.70      0.98 o
   0  11   1       14.83       12.65      0.70 o
   1  11   1       28.04       29.41      0.82 o
   2  11   1       15.24       15.65      0.82 o
   3  11   1       24.04       25.74      0.84 o
  -1  12   1        1.10        2.26      0.39 o
   0  12   1        3.52        3.85      0.33 o
   1  12   1        0.88        1.77      0.38 o
   0   0   2     1593.99     1522.22      8.89 o
   1   0   2     1631.48     1613.02     10.76 o
   2   0   2      699.96      721.51      5.39 o
   3   0   2      496.78      514.37      2.48 o
   4   0   2      301.34      274.99      2.98 o
   5   0   2       90.22       93.45      1.17 o
   6   0   2        3.20        2.75      0.41 o
   7   0   2        0.26        0.32      2.45 o
   8   0   2        1.13        0.34      2.46 o
  -8   1   2        0.40        0.60      2.25 o
  -7   1   2       20.18       27.43     14.56 o
  -6   1   2       58.20       61.07      7.72 o
  -5   1   2      317.64      338.20      2.83 o
  -4   1   2      189.78      190.82      1.67 o
  -3   1   2      460.30      470.79      4.77 o
  -2   1   2      290.96      295.24      3.24 o
  -1   1   2     3702.79     3822.29     33.17 o
   0   1   2     3187.78     3144.57     46.66 o
   1   1   2     3866.24     3819.69     16.30 o
   2   1   2      271.73      268.91      1.89 o
   3   1   2      409.35      418.09      1.54 o
   4   1   2      167.98      167.56      1.44 o
   5   1   2      309.55      335.98      2.35 o
   6   1   2       56.40       62.58      6.82 o
   7   1   2       18.63       13.38     11.62 o
  -7   2   2        3.63        0.98      2.28 o
  -6   2   2      117.56      151.06     23.80 o
  -5   2   2      218.90      239.58      2.21 o
  -4   2   2      121.44      128.85      1.62 o
  -3   2   2      643.91      651.22      8.37 o
  -2   2   2      805.85      815.68      3.56 o
  -1   2   2     4104.22     4079.45     21.32 o
   0   2   2     2933.25     2871.73     32.29 o
   1   2   2     4058.88     4067.47     21.51 o
   2   2   2      934.17      929.03      6.83 o
   3   2   2      669.66      681.71      3.76 o
   4   2   2      117.96      125.42      1.56 o
   5   2   2      204.17      222.80      2.04 o
   6   2   2      106.12      122.55     18.49 o
   7   2   2        4.49        3.05      3.68 o
  -7   3   2       13.48        0.91      1.60 o
  -6   3   2       13.14       13.53      2.53 o
  -5   3   2       45.83       50.26      6.66 o
  -4   3   2      142.48      147.43      1.53 o
  -3   3   2      960.23      997.04      5.70 o
  -2   3   2      352.88      339.38      2.85 o
  -1   3   2      888.03      901.97      6.81 o
   0   3   2     3087.08     2951.52     36.65 o
   1   3   2      807.64      798.11      4.16 o
   2   3   2      350.72      339.72      2.25 o
   3   3   2      919.47      951.53      5.31 o
   4   3   2      126.17      131.71      1.71 o
   5   3   2       54.90       64.61      3.75 o
   6   3   2       15.23       14.89      2.94 o
   7   3   2       15.14        1.48      1.15 o
  -7   4   2        0.26       -0.13      1.15 o
  -6   4   2        9.09        2.76      1.52 o
  -5   4   2      220.85      244.38      6.99 o
  -4   4   2      148.91      152.35      2.48 o
  -3   4   2      144.86      144.42      1.53 o
  -2   4   2      143.20      146.30      1.04 o
  -1   4   2     1523.67     1550.50      5.61 o
   0   4   2      748.56      703.74      3.31 o
   1   4   2     1584.61     1614.49      8.91 o
   2   4   2      136.26      142.51      1.58 o
   3   4   2      146.15      146.86      1.49 o
   4   4   2      136.65      141.94      2.28 o
   5   4   2      233.40      252.22      8.77 o
   6   4   2       10.30        8.83      1.13 o
   7   4   2        0.21        0.27      0.87 o
  -7   5   2        1.68        0.78      4.70 o
  -6   5   2       16.35       25.56     13.95 o
  -5   5   2       26.62       28.11      1.91 o
  -4   5   2        3.28        2.89      0.57 o
  -3   5   2       75.13       67.43      1.24 o
  -2   5   2      387.02      368.55      4.01 o
  -1   5   2      187.38      170.73      1.58 o
   0   5   2       86.22       96.16      1.52 o
   1   5   2      168.93      154.06      1.58 o
   2   5   2      357.59      337.56      2.75 o
   3   5   2       80.46       71.82      1.09 o
   4   5   2        1.67        2.40      1.06 o
   5   5   2       26.17       29.48      1.88 o
   6   5   2       13.24       18.29      7.10 o
   7   5   2        1.93        1.29      1.50 o
  -7   6   2        2.99       -1.03      1.03 o
  -6   6   2       16.99       17.71      5.22 o
  -5   6   2       77.20       79.67     33.07 o
  -4   6   2       49.56       58.53      3.39 o
  -3   6   2       39.23       33.10      1.44 o
  -2   6   2       70.58       69.77      1.48 o
  -1   6   2      192.94      194.42      1.96 o
   0   6   2        0.99        1.36      0.34 o
   1   6   2      156.31      161.22      3.15 o
   2   6   2       54.15       51.55      1.37 o
   3   6   2       36.99       33.08      1.16 o
   4   6   2       51.30       68.37      3.24 o
   5   6   2       76.09       87.19      9.07 o
   6   6   2       15.54       20.52      2.70 o
   7   6   2        2.87        0.36      0.82 o
  -6   7   2       11.89        5.09      3.39 o
  -5   7   2       66.16       64.72      3.41 o
  -4   7   2       13.73       20.01      2.18 o
  -3   7   2       48.17       43.90      1.57 o
  -2   7   2      288.31      299.60      4.53 o
  -1   7   2       12.60       13.67      0.74 o
   0   7   2      645.48      646.15      3.62 o
   1   7   2        7.21        8.23      0.57 o
   2   7   2      295.38      300.95      3.45 o
   3   7   2       50.18       46.01      1.16 o
   4   7   2       15.09       18.98      1.46 o
   5   7   2       70.79       71.42      2.07 o
   6   7   2       13.42       12.04      3.23 o
  -6   8   2       19.34        8.16      1.22 o
  -5   8   2       46.01       36.54     15.66 o
  -3   8   2       72.95       76.71      2.93 o
  -2   8   2       20.29       17.59      1.18 o
  -1   8   2      413.92      414.48     15.55 o
   0   8   2      241.54      240.19      2.72 o
   1   8   2      388.96      403.85     17.19 o
   2   8   2       20.22       17.43      0.84 o
   3   8   2       63.24       64.50      2.92 o
   4   8   2      113.82      134.88      5.87 o
   5   8   2       42.97       41.87      7.36 o
  -5   9   2       49.25       49.89     22.26 o
  -4   9   2        1.44        0.12      2.48 o
  -3   9   2        0.01        0.19      0.70 o
  -2   9   2       86.51       92.51      1.95 o
  -1   9   2       71.85       76.97      1.80 o
   0   9   2      118.96      130.33      1.56 o
   1   9   2       60.65       64.53      1.27 o
   2   9   2       90.27       96.05      1.71 o
   3   9   2        0.36        0.09      0.70 o
   4   9   2        0.91        0.14      0.92 o
   5   9   2       49.39       52.61     13.31 o
  -4  10   2        4.67       -0.51      2.07 o
  -3  10   2       73.69       77.60      2.65 o
  -2  10   2       47.75       50.28      2.39 o
  -1  10   2       53.17       52.60      1.28 o
   0  10   2       94.55      102.28      2.21 o
   1  10   2       63.26       63.28      1.94 o
   2  10   2       57.65       58.65      2.47 o
   3  10   2       74.63       81.19      2.08 o
   4  10   2        5.39        5.01      2.14 o
  -3  11   2       26.39       34.25      1.08 o
  -2  11   2       10.31       10.95      0.67 o
  -1  11   2        7.41        5.69      0.53 o
   0  11   2       69.80       73.12      1.36 o
   1  11   2        5.38        4.03      0.47 o
   2  11   2       12.86       13.12      0.77 o
   3  11   2       26.72       34.07      0.93 o
  -1  12   2        1.92        2.21      0.47 o
   0  12   2        3.33        3.55      0.33 o
   1  12   2        1.00        1.19      0.37 o
   1   0   3      111.87      115.86      3.93 o
   2   0   3       11.41        7.61      0.38 o
   3   0   3     1275.08     1267.73      5.83 o
   4   0   3       19.64       16.36      0.52 o
   5   0   3       24.91       34.45      0.79 o
   6   0   3      106.72      123.38     10.65 o
   7   0   3        7.95       -1.79      1.95 o
   8   0   3        0.32        3.25      2.51 o
  -8   1   3        4.80        9.41      2.74 o
  -7   1   3       18.17        1.15      1.59 o
  -6   1   3      166.43      195.59      2.02 o
  -5   1   3       97.13      107.51      1.24 o
  -4   1   3      178.30      186.12      1.41 o
  -3   1   3      150.11      157.76      1.05 o
  -2   1   3     1038.68      993.75     14.82 o
  -1   1   3      290.10      259.12      2.00 o
   0   1   3      500.39      443.43      2.96 o
   1   1   3      375.87      340.70      1.94 o
   2   1   3      914.59      913.07      7.40 o
   3   1   3      114.51      121.40      1.06 o
   4   1   3      161.33      166.54      1.42 o
   5   1   3       89.26       98.88      1.77 o
   6   1   3      164.62      185.68     12.27 o
   7   1   3       18.31       31.98      4.31 o
  -7   2   3        1.64        0.21      1.44 o
  -6   2   3       27.24       31.95      3.39 o
  -5   2   3      196.11      198.45      2.11 o
  -4   2   3      212.72      219.40      2.18 o
  -3   2   3      131.44      129.77      1.64 o
  -2   2   3      506.49      500.28      4.56 o
  -1   2   3     4303.39     4346.73     27.62 o
   0   2   3      222.71      184.91      2.80 o
   1   2   3     4287.68     4253.09     31.00 o
   2   2   3      499.89      493.16      4.20 o
   3   2   3      114.79      114.23      1.00 o
   4   2   3      251.66      261.36      3.44 o
   5   2   3      207.01      212.34      2.63 o
   6   2   3       26.77       28.34      6.08 o
   7   2   3        1.74        0.07      3.27 o
  -7   3   3        2.17       -0.88      3.64 o
  -6   3   3       51.73       53.76      9.89 o
  -5   3   3      216.09      246.09      5.00 o
  -4   3   3      113.19      119.70      1.37 o
  -3   3   3      304.41      324.35      2.67 o
  -2   3   3     1578.69     1559.04     19.25 o
  -1   3   3      540.31      527.35      3.79 o
   0   3   3       36.53       36.18      0.44 o
   1   3   3      490.24      481.76      3.72 o
   2   3   3     1579.21     1554.61      7.40 o
   3   3   3      343.56      368.19      3.53 o
   4   3   3       99.44      105.06      3.81 o
   5   3   3      237.97      286.03     11.68 o
   6   3   3       47.34       45.99      7.14 o
   7   3   3        2.45        0.92      2.50 o
  -7   4   3       19.36        4.64      3.83 o
  -6   4   3       20.62        6.12      3.22 o
  -5   4   3       64.00       68.73      1.50 o
  -4   4   3       31.21       28.67      1.05 o
  -3   4   3       97.45       97.01      1.67 o
  -2   4   3      500.77      489.25      5.91 o
  -1   4   3      806.53      778.39      3.14 o
   0   4   3        0.08        0.18      0.22 o
   1   4   3      805.21      765.01      4.48 o
   2   4   3      483.68      471.04      2.93 o
   3   4   3       73.63       72.50      1.55 o
   4   4   3       35.21       32.11      1.19 o
   5   4   3       73.25       78.34      1.87 o
   6   4   3       19.62       21.60      4.57 o
   7   4   3       18.96        3.87      1.87 o
  -7   5   3        1.61       -0.26      1.27 o
  -6   5   3        6.94        1.68      1.63 o
  -5   5   3        0.17        0.88      0.49 o
  -4   5   3      190.51      187.50      5.21 o
  -3   5   3      125.72      125.65      1.65 o
  -2   5   3      105.45      108.82      1.65 o
  -1   5   3      645.45      677.51      6.04 o
   0   5   3       73.32       69.17      1.01 o
   1   5   3      748.03      782.79      4.97 o
   2   5   3      125.20      127.75      1.74 o
   3   5   3      132.74      134.65      1.40 o
   4   5   3      183.06      185.41      2.64 o
   5   5   3        0.47        2.01      0.53 o
   6   5   3        5.48        3.60      1.38 o
   7   5   3        1.88       -0.93      0.93 o
  -7   6   3        7.31       -0.42      1.15 o
  -6   6   3       22.91       13.06      8.62 o
  -5   6   3       23.12       22.60      2.70 o
  -4   6   3       76.26       87.06      4.13 o
  -3   6   3        2.17        1.04      1.08 o
  -2   6   3       37.41       38.91      1.12 o
  -1   6   3      356.21      350.57      2.27 o
   0   6   3      734.72      695.21      3.91 o
   1   6   3      359.72      356.60      2.32 o
   2   6   3       36.12       37.44      1.22 o
   3   6   3        0.86        1.04      0.47 o
   4   6   3       72.90       89.62      3.56 o
   5   6   3       25.14       23.57      1.20 o
   6   6   3       21.81       22.43      6.13 o
   7   6   3        6.99       12.88      2.70 o
  -6   7   3        5.51        1.29      1.31 o
  -5   7   3        0.80        0.20      1.32 o
  -4   7   3       50.20       54.33      3.21 o
  -2   7   3      133.96      135.10      2.16 o
  -1   7   3      293.96      293.58      2.42 o
   0   7   3      538.54      553.73      5.18 o
   1   7   3      292.38      293.01      2.35 o
   2   7   3      163.37      165.78      2.64 o
   3   7   3       45.98       43.29      1.15 o
   4   7   3       55.55       57.36      4.90 o
   5   7   3        1.51        1.73      0.59 o
   6   7   3        5.50        6.30      0.78 o
  -6   8   3       26.23        2.14      1.78 o
  -5   8   3       23.44       20.45     12.23 o
  -4   8   3       94.78       98.30      3.80 o
  -3   8   3       66.29       74.80      2.86 o
  -1   8   3      124.34      124.57      1.50 o
   0   8   3        1.54        1.71      0.44 o
   1   8   3      129.13      129.80      2.04 o
   2   8   3       52.07       52.62      1.29 o
   3   8   3       69.20       77.35      2.63 o
   4   8   3       89.38       91.37      3.79 o
   5   8   3       23.46       29.85      4.99 o
   6   8   3       27.06       -0.04      2.49 o
  -5   9   3        2.39        0.05      2.13 o
  -3   9   3       49.91       50.51      2.42 o
  -1   9   3       94.51       98.80      1.48 o
   0   9   3     1032.55     1052.61      5.03 o
   1   9   3       92.35       96.12      1.50 o
   2   9   3       49.51       45.98      1.12 o
   3   9   3       49.42       50.12      1.85 o
   4   9   3       21.34       14.15      8.66 o
   5   9   3        1.61        2.02      0.82 o
  -3  10   3        1.52        1.07      0.84 o
  -2  10   3       38.05       33.59      2.08 o
  -1  10   3       27.33       28.74      1.00 o
   0  10   3        0.55        0.70      0.65 o
   1  10   3       22.77       23.53      1.06 o
   2  10   3       37.13       31.14      1.93 o
   3  10   3        0.92        1.06      0.65 o
   4  10   3       66.45       75.34      1.68 o
  -3  11   3        5.48        5.08      0.56 o
  -2  11   3       17.49       21.89      1.06 o
  -1  11   3        2.19        1.99      0.51 o
   0  11   3        0.10        0.29      0.44 o
   1  11   3        3.04        2.89      0.42 o
   2  11   3       15.60       19.01      0.88 o
   3  11   3        4.76        5.24      0.51 o
  -1  12   3       21.99       22.49      0.88 o
   0  12   3        1.11        1.22      0.31 o
   1  12   3       21.70       22.84      1.02 o
   0   0   4     1469.87     1482.55     11.72 o
   1   0   4     4677.28     4762.96     47.53 o
   2   0   4      587.51      551.78      4.68 o
   3   0   4      653.19      664.46      4.05 o
   4   0   4       19.67       24.65      0.57 o
   5   0   4       31.59       31.40      0.90 o
   6   0   4       50.91       58.62      5.48 o
   7   0   4       55.05       -0.08      1.95 o
  -7   1   4        8.62        0.12      1.79 o
  -6   1   4       29.58       30.34      3.67 o
  -5   1   4        7.14        8.36      0.64 o
  -4   1   4       79.04       77.35      1.02 o
  -3   1   4     2145.74     2220.96     12.20 o
  -2   1   4      187.94      181.12      0.94 o
   1   1   4     6146.97     6265.87     25.22 o
   2   1   4      189.10      178.28      1.81 o
   3   1   4     2140.76     2195.84     14.53 o
   4   1   4       68.23       64.25      0.96 o
   5   1   4        4.46        5.33      0.60 o
   6   1   4       29.83       29.16      2.35 o
   7   1   4        9.29        2.74      3.33 o
  -7   2   4        5.85       -0.11      1.87 o
  -6   2   4       50.65       58.86      9.27 o
  -5   2   4       31.92       38.43      1.07 o
  -4   2   4       79.58       84.32      1.74 o
  -3   2   4      377.86      401.46      4.09 o
  -2   2   4      729.35      713.38      6.65 o
  -1   2   4      614.04      613.06      5.48 o
   0   2   4     2252.95     2279.87      7.72 o
   1   2   4      601.13      596.22      2.77 o
   2   2   4      788.51      751.93      8.23 o
   3   2   4      375.89      394.41      2.50 o
   4   2   4       84.50       85.60      1.82 o
   5   2   4       31.92       37.73      1.07 o
   6   2   4       62.98       74.91      6.45 o
   7   2   4        5.53        0.55      3.32 o
  -7   3   4       15.29        0.40      1.60 o
  -6   3   4       51.78       53.63      8.63 o
  -5   3   4       39.64       41.96      1.09 o
  -4   3   4      234.01      243.53      2.60 o
  -3   3   4      224.68      250.91      1.89 o
  -2   3   4      298.12      317.03      3.11 o
  -1   3   4      224.83      213.71      1.77 o
   0   3   4      160.30      144.96      0.96 o
   1   3   4      264.32      253.38      1.88 o
   2   3   4      310.60      321.73      1.48 o
   3   3   4      220.76      243.30      2.03 o
   4   3   4      256.17      254.90      4.82 o
   5   3   4       45.60       49.00      1.29 o
   6   3   4       52.45       52.68      7.85 o
   7   3   4       15.32        2.56      3.31 o
  -7   4   4        3.18        3.06      5.69 o
  -6   4   4       16.30       15.34      6.34 o
  -5   4   4       90.08       95.75      1.76 o
  -4   4   4       81.80       78.41      1.66 o
  -3   4   4      147.74      148.46      2.77 o
  -2   4   4      325.92      328.43      2.45 o
  -1   4   4     1444.62     1432.27     13.09 o
   0   4   4      291.87      295.39      2.78 o
   1   4   4     1379.86     1355.40     10.77 o
   2   4   4      333.50      339.47      2.33 o
   3   4   4      170.13      167.00      2.34 o
   4   4   4       85.41       80.67      2.33 o
   5   4   4       73.16       82.24      3.88 o
   6   4   4       15.70       14.69      2.15 o
   7   4   4        3.47        1.84      3.67 o
  -7   5   4        0.58        0.32      0.96 o
  -6   5   4        9.83        2.78      2.41 o
  -5   5   4       25.69       28.42      1.34 o
  -4   5   4      149.67      165.31     17.54 o
  -3   5   4      108.46      100.98      1.96 o
  -2   5   4      194.57      223.67      2.27 o
  -1   5   4      229.81      236.16      1.95 o
   0   5   4        2.03        1.43      0.35 o
   1   5   4      278.29      292.20      1.74 o
   2   5   4      199.28      223.03      1.87 o
   3   5   4      111.85      105.15      1.77 o
   4   5   4      150.06      177.43     12.17 o
   5   5   4       24.82       29.69      1.42 o
   6   5   4       10.65       10.53      3.00 o
   7   5   4        0.29       -0.81      0.81 o
  -6   6   4        1.04        0.04      1.09 o
  -4   6   4       83.31      105.45      4.64 o
  -3   6   4       76.90       77.03      3.85 o
  -2   6   4      572.79      552.30      4.93 o
  -1   6   4       45.34       40.01      0.96 o
   0   6   4      352.99      371.42      2.43 o
   1   6   4       45.88       42.03      0.86 o
   2   6   4      577.47      560.53      5.08 o
   3   6   4       81.99       82.84      1.78 o
   4   6   4       82.58       93.45      5.96 o
   5   6   4       57.77       57.47      2.80 o
   6   6   4        1.05        0.59      0.72 o
  -6   7   4       27.96       23.77     12.13 o
  -5   7   4        0.56        0.92      1.43 o
  -4   7   4       86.84       89.55      3.98 o
  -2   7   4      273.14      270.03      3.04 o
  -1   7   4        0.64        0.86      0.40 o
   0   7   4       73.87       74.83      1.23 o
   1   7   4        2.84        3.18      0.44 o
   2   7   4      263.04      255.62      3.27 o
   3   7   4      121.00      129.19      2.39 o
   4   7   4      105.88      108.23      4.23 o
   5   7   4        0.60        0.86      0.63 o
   6   7   4       27.52       30.81     18.00 o
  -6   8   4        2.42       -1.81      1.81 o
  -4   8   4       16.92        0.27      6.19 o
  -3   8   4       53.52       54.55      2.50 o
  -2   8   4       40.15       46.63      2.28 o
  -1   8   4      196.60      193.48      2.44 o
   0   8   4       31.95       32.98      0.83 o
   1   8   4      235.84      231.79      3.71 o
   2   8   4       36.54       38.58      1.13 o
   3   8   4       60.22       60.73      1.53 o
   4   8   4       15.68        0.00      2.71 o
   5   8   4       51.67       55.29      1.68 o
   6   8   4        2.48        0.16      2.28 o
  -3   9   4       20.55       21.43      1.67 o
  -1   9   4       16.84       14.92      0.78 o
   0   9   4      110.51      112.97      1.66 o
   1   9   4       23.13       21.47      0.93 o
   2   9   4       30.45       26.56      0.91 o
   3   9   4       17.50       18.01      1.25 o
   4   9   4        5.49        4.87      0.75 o
   5   9   4        3.76        3.47      0.54 o
  -3  10   4       23.22       29.15      1.70 o
  -2  10   4      132.45      139.00      3.83 o
  -1  10   4       69.96       74.97      1.81 o
   0  10   4      132.57      141.40      2.98 o
   1  10   4       69.06       74.24      2.17 o
   2  10   4      129.01      134.38      3.44 o
   3  10   4       21.19       27.61      1.27 o
   4  10   4        8.78        7.99      0.73 o
  -3  11   4        1.61        1.39      0.44 o
  -2  11   4        7.23        6.61      0.70 o
  -1  11   4       10.91       10.62      0.90 o
   0  11   4        0.45        0.74      0.41 o
   1  11   4       10.08        9.94      0.54 o
   2  11   4        6.22        5.88      0.49 o
   3  11   4        1.57        1.66      0.40 o
   0  12   4        0.84        1.20      0.35 o
   2   0   5        7.15        4.61      0.24 o
   3   0   5      372.11      401.71      2.91 o
   4   0   5        1.88        0.75      0.33 o
   5   0   5       42.63       54.65      1.29 o
   6   0   5        0.37        0.44      0.38 o
   7   0   5       48.08       12.87      8.48 o
  -7   1   5       16.20       -0.11      1.77 o
  -6   1   5       10.53       12.53      1.52 o
  -5   1   5      174.33      178.79      1.82 o
  -4   1   5        7.51        7.04      0.44 o
  -3   1   5      779.61      793.33      7.55 o
  -2   1   5      103.30       90.69      0.82 o
   0   1   5     1345.02     1377.24     10.24 o
   2   1   5      116.41      106.74      0.92 o
   3   1   5      826.80      841.60      3.43 o
   4   1   5        8.85        8.22      0.46 o
   5   1   5      177.07      179.82      1.84 o
   6   1   5       11.81       15.72      2.16 o
  -7   2   5        6.54        2.09      3.30 o
  -6   2   5       11.02        9.88      1.51 o
  -5   2   5      324.38      348.59      2.89 o
  -4   2   5      186.83      196.61      4.59 o
  -3   2   5      151.16      157.42      2.76 o
  -2   2   5      109.54      114.48      1.22 o
  -1   2   5     2664.46     2719.21     14.60 o
   0   2   5     1677.48     1683.69      8.64 o
   1   2   5     2608.45     2668.36     10.48 o
   2   2   5      115.68      120.01      1.49 o
   3   2   5      137.13      141.04      1.35 o
   4   2   5      167.05      175.42      1.86 o
   5   2   5      333.08      359.44      4.92 o
   6   2   5       11.14       10.85      2.46 o
   7   2   5        6.37        6.18      1.26 o
  -7   3   5        5.72       -0.10      1.50 o
  -6   3   5        2.31        2.70      0.82 o
  -5   3   5       89.76      103.31      5.70 o
  -4   3   5       82.58       84.17      1.60 o
  -3   3   5       85.63       72.30      1.42 o
  -2   3   5      322.46      282.00      7.40 o
  -1   3   5      917.07      919.40     10.59 o
   0   3   5      464.92      442.41      3.72 o
   1   3   5      811.67      826.04      4.03 o
   2   3   5      354.61      314.11      2.76 o
   3   3   5       97.53       82.83      1.26 o
   4   3   5       81.47       80.66      1.99 o
   5   3   5       76.90       90.67      9.37 o
   6   3   5        4.26        5.44      0.70 o
   7   3   5        6.08       -0.60      3.29 o
  -7   4   5        2.18        1.29      2.44 o
  -6   4   5       18.49       29.10     12.62 o
  -5   4   5       12.48       15.35      0.87 o
  -4   4   5       17.90       15.22      0.81 o
  -3   4   5      275.26      254.43      6.98 o
  -2   4   5       45.23       46.29      1.05 o
  -1   4   5      309.17      296.35      3.46 o
   0   4   5      961.65     1023.12      7.32 o
   1   4   5      377.93      368.00      3.07 o
   2   4   5       47.04       49.78      0.84 o
   3   4   5      288.62      263.65      3.74 o
   4   4   5       16.83       14.86      0.83 o
   5   4   5       17.24       19.98      0.76 o
   6   4   5       17.80       26.76      6.44 o
   7   4   5        1.98        3.81      2.77 o
  -7   5   5        0.72       -0.16      0.98 o
  -6   5   5        2.47        0.70      1.30 o
  -5   5   5       67.51       64.58      4.38 o
  -4   5   5      241.53      260.43     16.13 o
  -3   5   5      108.65      109.34      2.12 o
  -2   5   5      368.17      390.31      4.25 o
  -1   5   5      286.11      280.72      2.70 o
   0   5   5        1.63        2.94      0.37 o
   1   5   5      250.89      245.96      2.44 o
   2   5   5      392.00      395.83      3.72 o
   3   5   5      119.07      122.23      2.34 o
   4   5   5      225.36      275.08     22.42 o
   5   5   5       59.54       61.11      3.97 o
   6   5   5        1.94        2.08      0.81 o
  -6   6   5        1.88        0.85      1.12 o
  -5   6   5       10.58       11.79      2.17 o
  -4   6   5      333.18      453.50      9.28 o
  -3   6   5       33.70       35.18      2.54 o
  -2   6   5      226.29      218.51      3.18 o
  -1   6   5       88.36       87.09      2.19 o
   0   6   5      670.56      671.25      3.68 o
   1   6   5      100.44       94.94      1.49 o
   2   6   5      233.19      223.24      4.27 o
   3   6   5       32.46       33.50      1.58 o
   4   6   5      343.20      390.24     25.80 o
   5   6   5       12.18       13.64      2.40 o
   6   6   5        2.26        1.77      0.77 o
  -6   7   5       38.09        0.49      2.21 o
  -5   7   5        2.42        0.33      1.41 o
  -4   7   5        7.32        5.36      1.71 o
  -2   7   5      176.18      166.28      3.48 o
  -1   7   5       40.61       39.34      1.08 o
   0   7   5      147.91      152.65      2.06 o
   1   7   5       48.82       48.38      1.22 o
   2   7   5      147.15      142.93      2.63 o
   3   7   5       36.84       35.04      0.99 o
   4   7   5        7.53        8.63      1.17 o
   5   7   5        4.31        4.13      0.75 o
   6   7   5       40.41       -1.27      2.94 o
  -5   8   5        2.32        0.31      1.20 o
  -4   8   5       13.12        0.17      5.93 o
  -2   8   5       26.65       21.73      1.70 o
  -1   8   5       85.27       80.98      2.67 o
   0   8   5      246.90      251.39      2.59 o
   1   8   5       80.87       77.32      1.54 o
   2   8   5       31.23       26.54      0.90 o
   3   8   5       18.87       16.49      0.82 o
   4   8   5       14.10       12.85      3.13 o
   5   8   5        1.38        3.53      0.70 o
  -5   9   5        4.71        0.30      1.92 o
  -3   9   5        3.27        1.75      1.26 o
  -1   9   5       36.37       35.36      1.07 o
   0   9   5      216.78      223.12      2.49 o
   1   9   5       46.83       44.01      1.23 o
   2   9   5       22.57       21.63      0.84 o
   3   9   5        4.47        2.62      0.78 o
   4   9   5        7.58       10.93      0.91 o
   5   9   5        4.17        3.66      0.75 o
  -4  10   5        5.78        6.23      0.79 o
  -3  10   5        0.49        0.27      0.50 o
  -2  10   5        2.62        2.69      1.37 o
  -1  10   5      123.31      113.80      2.37 o
   0  10   5      151.36      147.54      2.31 o
   1  10   5      118.27      110.81      5.05 o
   2  10   5        1.77        2.06      0.63 o
   3  10   5        0.35        0.52      0.46 o
   4  10   5        3.77        4.16      0.61 o
  -3  11   5       25.56       26.54      1.22 o
  -2  11   5       25.66       30.58      1.56 o
  -1  11   5       19.11       19.96      1.06 o
   0  11   5       45.96       43.83      1.18 o
   1  11   5       20.95       21.24      0.70 o
   2  11   5       27.18       31.20      0.85 o
   3  11   5       24.78       27.87      0.77 o
   0   0   6     1246.70     1144.27     12.16 o
   1   0   6     1021.36      968.13      6.22 o
   2   0   6     3809.01     3981.25     17.46 o
   3   0   6      101.14      102.76      1.19 o
   4   0   6        4.79        6.26      0.44 o
   5   0   6        9.62       10.94      0.58 o
   6   0   6        6.69        6.86      1.03 o
   7   0   6        3.35        2.36      1.97 o
  -7   1   6       65.50      112.00      6.43 o
  -6   1   6        2.58        3.13      0.64 o
  -5   1   6       33.96       35.80      3.18 o
  -4   1   6      257.82      277.03      2.73 o
  -3   1   6      399.43      363.12      4.91 o
  -2   1   6     1506.91     1507.32      8.16 o
  -1   1   6     1969.38     1920.17      9.57 o
   0   1   6     4844.65     4821.97     22.68 o
   1   1   6     1915.13     1880.01     12.60 o
   2   1   6     1478.30     1478.17      7.79 o
   3   1   6      376.22      339.24      2.53 o
   4   1   6      288.89      311.88      3.52 o
   5   1   6       30.93       29.51      3.43 o
   6   1   6        1.74        1.79      0.44 o
   7   1   6       64.51       80.28      2.89 o
  -7   2   6       14.92       26.74      3.84 o
  -6   2   6       14.10       15.89      0.76 o
  -5   2   6       52.74       54.48      6.16 o
  -4   2   6      270.83      276.55      2.86 o
  -3   2   6       85.18       88.03      1.39 o
  -2   2   6      895.82      875.61      8.56 o
  -1   2   6     1307.77     1309.39      6.39 o
   0   2   6        0.03        1.24      0.37 o
   1   2   6     1225.56     1225.04      8.26 o
   2   2   6     1014.46      992.86      3.30 o
   3   2   6       91.56       93.37      1.16 o
   4   2   6      263.51      267.52      2.32 o
   5   2   6       56.62       58.99      8.68 o
   6   2   6       11.53       13.64      2.56 o
   7   2   6       15.54       20.00      6.24 o
  -7   3   6        1.63        0.26      1.45 o
  -6   3   6       26.66       29.33      2.09 o
  -5   3   6        7.86        9.30      1.14 o
  -4   3   6      212.83      219.74      3.66 o
  -3   3   6      150.27      151.95      2.20 o
  -2   3   6      163.44      165.42      2.29 o
  -1   3   6      619.85      603.19      5.98 o
   0   3   6      855.30      847.51      6.98 o
   1   3   6      536.99      525.77      3.16 o
   2   3   6      179.95      181.94      1.65 o
   3   3   6      129.04      129.35      1.62 o
   4   3   6      211.17      219.45      2.42 o
   5   3   6        5.29        5.96      0.80 o
   6   3   6       26.71       32.16      2.04 o
   7   3   6        1.11        0.42      3.24 o
  -7   4   6        1.76        0.69      1.05 o
  -6   4   6        1.04        0.71      0.90 o
  -5   4   6        5.14        6.47      0.67 o
  -4   4   6       35.52       35.20      1.54 o
  -3   4   6       75.44       73.90      2.14 o
  -2   4   6       97.52      100.06      2.20 o
  -1   4   6      590.22      562.01      8.57 o
   0   4   6      309.31      321.02      2.41 o
   1   4   6      566.84      553.00      3.61 o
   2   4   6       96.78       99.89      1.21 o
   3   4   6       68.17       66.27      1.62 o
   4   4   6       24.24       21.65      0.99 o
   5   4   6        7.44        8.90      0.67 o
   6   4   6        1.00        0.77      0.55 o
   7   4   6        1.84        1.20      2.74 o
  -7   5   6        7.39       -0.66      3.34 o
  -6   5   6        8.20        8.87      4.84 o
  -5   5   6       93.52      102.36      2.36 o
  -4   5   6       77.95       75.22      5.32 o
  -3   5   6       78.80       86.00      3.11 o
  -2   5   6        2.08        2.22      0.62 o
  -1   5   6      418.50      438.04      6.05 o
   0   5   6       35.20       28.85      0.81 o
   1   5   6      380.84      406.84      4.15 o
   2   5   6        6.17        6.24      0.48 o
   3   5   6       91.58       96.27      5.68 o
   4   5   6       64.65       67.46      3.06 o
   5   5   6       88.69       98.88      1.70 o
   6   5   6        9.37       11.89      3.38 o
   7   5   6        6.95        2.28      2.71 o
  -6   6   6       14.61        2.57      2.19 o
  -5   6   6       31.35       30.01      1.86 o
  -4   6   6       39.10       46.79      3.58 o
  -2   6   6      305.04      289.07      3.80 o
  -1   6   6        8.94        5.57      0.79 o
   0   6   6      580.77      596.71      4.18 o
   1   6   6        7.92        6.38      0.66 o
   2   6   6      315.37      295.59      3.34 o
   3   6   6      528.96      606.36     23.11 o
   4   6   6       35.76       39.40      2.09 o
   5   6   6       28.81       28.21      1.47 o
   6   6   6       15.90       16.57      4.28 o
  -6   7   6        3.73       -1.07      1.37 o
  -5   7   6        3.63        3.49      1.62 o
  -2   7   6       80.85       81.13      2.93 o
  -1   7   6      150.34      148.63      3.41 o
   0   7   6       14.35       10.32      0.86 o
   1   7   6      141.18      135.83      2.47 o
   2   7   6       76.00       78.80      1.35 o
   3   7   6        9.64        6.27      0.68 o
   4   7   6       24.47       26.73      2.26 o
   5   7   6        4.08        6.80      1.61 o
   6   7   6        3.98        5.38      1.22 o
  -2   8   6      168.31      170.56      4.24 o
  -1   8   6      362.57      346.12      6.17 o
   0   8   6       54.20       56.57      1.32 o
   1   8   6      319.85      309.85      2.95 o
   2   8   6      170.19      176.11      2.46 o
   3   8   6        3.25        3.20      0.66 o
   4   8   6        3.88        6.05      0.87 o
   5   8   6       25.74       29.14      1.86 o
  -3   9   6       20.22       22.72      1.63 o
  -1   9   6       18.07       18.96      1.08 o
   0   9   6       97.38       96.35      1.72 o
   1   9   6       19.87       19.73      0.88 o
   2   9   6       21.85       25.77      1.18 o
   3   9   6       19.11       19.33      1.00 o
   4   9   6        3.07        2.85      0.91 o
   5   9   6        2.80        4.09      0.53 o
  -3  10   6        1.41        1.21      0.50 o
  -2  10   6       15.64       15.13      1.03 o
  -1  10   6       44.91       45.76      2.35 o
   0  10   6      100.78      100.40      2.32 o
   1  10   6       47.84       49.57      1.26 o
   2  10   6       21.08       20.95      0.83 o
   3  10   6        1.29        1.67      0.47 o
   4  10   6       13.00       15.81      1.17 o
  -2  11   6       11.63       14.79      1.02 o
  -1  11   6        0.61        1.21      0.59 o
   0  11   6        3.23        3.29      0.47 o
   1  11   6        1.46        2.76      0.43 o
   2  11   6       11.07       12.54      0.68 o
   1   0   7     2616.46     2660.08     19.91 o
   2   0   7      298.62      302.70      3.07 o
   3   0   7       58.61       47.76      1.01 o
   4   0   7        4.59        4.69      0.50 o
   5   0   7        1.10        1.89      0.40 o
   6   0   7       64.02       84.94      1.28 o
   7   0   7       36.34       45.75     19.07 o
  -7   1   7        5.35        5.63      4.10 o
  -6   1   7       76.44       86.93      1.46 o
  -5   1   7       29.45       31.57      3.98 o
  -4   1   7      130.42      136.39      1.54 o
  -3   1   7       61.56       59.55      0.98 o
  -2   1   7     1009.35     1001.15     11.12 o
  -1   1   7      156.96      157.89      3.16 o
   0   1   7      274.90      233.87      2.52 o
   1   1   7      202.70      202.12      3.41 o
   2   1   7     1028.81     1027.41      9.35 o
   3   1   7       48.71       43.04      0.92 o
   4   1   7      142.83      150.11      1.82 o
   5   1   7       27.64       29.08      4.01 o
   6   1   7       72.50       85.39      1.93 o
   7   1   7        4.53        5.98      3.96 o
  -7   2   7        5.71        4.94      2.97 o
  -6   2   7        2.72        1.46      0.66 o
  -5   2   7      136.51      149.44      2.34 o
  -4   2   7      220.36      214.48      2.65 o
  -3   2   7      260.68      259.44      4.20 o
  -2   2   7      483.59      493.68      7.07 o
  -1   2   7      288.21      259.85      2.74 o
   0   2   7     1934.81     1946.31     10.11 o
   1   2   7      248.83      230.28      2.31 o
   2   2   7      482.09      506.32      4.23 o
   3   2   7      288.48      288.26      3.01 o
   4   2   7      190.91      191.57      2.06 o
   5   2   7      122.39      136.42      1.98 o
   6   2   7        2.58        1.52      1.03 o
   7   2   7        4.90        5.09      3.23 o
  -7   3   7        0.21        0.01      1.29 o
  -6   3   7        2.96        2.70      1.11 o
  -5   3   7       88.11       81.90      2.27 o
  -4   3   7      350.78      372.82      4.58 o
  -3   3   7      210.99      215.61      2.59 o
  -2   3   7     1272.14     1280.76     14.02 o
  -1   3   7     1407.40     1404.32      9.69 o
   0   3   7      111.97      125.73      2.79 o
   1   3   7     1519.09     1500.36     13.90 o
   2   3   7     1261.69     1268.03      6.67 o
   3   3   7      186.46      196.65      2.08 o
   4   3   7      356.01      370.29      7.44 o
   5   3   7      101.58      106.11      2.79 o
   6   3   7        2.61        1.15      0.91 o
   7   3   7        0.34        0.21      0.77 o
  -7   4   7        0.66       -0.20      1.11 o
  -6   4   7        4.93        7.20      1.26 o
  -5   4   7       35.61       34.22      1.67 o
  -4   4   7      205.31      209.57     13.84 o
  -3   4   7      210.94      206.85      3.60 o
  -2   4   7      678.86      686.41      6.23 o
  -1   4   7       14.67       11.54      0.69 o
   0   4   7      370.26      394.89      5.09 o
   1   4   7       10.41        7.62      0.58 o
   2   4   7      680.35      694.98      4.78 o
   3   4   7      187.78      182.15      2.73 o
   4   4   7      209.83      218.77      5.13 o
   5   4   7       34.88       36.39      0.96 o
   6   4   7        6.94        9.85      0.80 o
  -7   5   7        6.98        4.39      7.72 o
  -6   5   7        2.10        1.87      1.62 o
  -5   5   7       25.81       25.41      3.11 o
  -4   5   7       45.03       39.94      1.46 o
  -3   5   7       18.56       21.18      1.73 o
  -2   5   7       12.72       12.14      1.00 o
  -1   5   7      410.04      413.80      9.41 o
   0   5   7      256.94      227.28      3.64 o
   1   5   7      411.73      413.81      4.32 o
   2   5   7        6.16        5.52      0.56 o
   3   5   7       11.81       12.27      0.97 o
   4   5   7       49.93       51.42      1.55 o
   5   5   7       27.72       30.66      1.56 o
   6   5   7        1.94        2.17      0.56 o
  -6   6   7       25.43        4.09      3.32 o
  -5   6   7       18.70       10.37      2.25 o
  -2   6   7       75.90       73.58      2.06 o
  -1   6   7      108.37      101.76      2.42 o
   0   6   7       54.77       49.04      1.76 o
   1   6   7      112.60      104.29      2.05 o
   2   6   7       67.35       63.03      1.66 o
   3   6   7       37.02       34.55      1.28 o
   4   6   7       24.79       28.26      1.22 o
   5   6   7       18.82       24.33      3.73 o
   6   6   7       26.21       -0.02      3.28 o
  -6   7   7        8.76        3.05      3.14 o
  -5   7   7       27.14       10.64      1.83 o
  -2   7   7      129.00      124.90      3.43 o
  -1   7   7      180.04      172.26      2.64 o
   0   7   7        2.96        2.34      0.69 o
   1   7   7      174.29      171.37      5.39 o
   2   7   7      116.25      115.30      2.40 o
   3   7   7       79.53       78.62      1.84 o
   4   7   7       33.78       32.56      1.58 o
   5   7   7       24.78       26.66      7.07 o
   6   7   7        7.55        0.25      2.69 o
  -5   8   7       10.75       -1.57      2.44 o
  -4   8   7       16.88       -0.17      5.74 o
  -1   8   7      102.86       95.49      2.03 o
   0   8   7      112.91      102.41      2.03 o
   1   8   7      100.19       92.00      2.44 o
   2   8   7      145.25      138.86      1.84 o
   3   8   7      205.00      206.87      2.42 o
   4   8   7       17.72       14.15      3.92 o
   5   8   7       10.49       11.89      3.30 o
  -3   9   7       44.58       44.92      2.13 o
  -2   9   7        6.99        7.37      1.19 o
  -1   9   7       23.31       22.08      1.05 o
   0   9   7       35.26       38.31      1.14 o
   1   9   7       27.69       27.80      1.02 o
   2   9   7        6.88        6.56      0.75 o
   3   9   7       49.34       46.90      1.13 o
   4   9   7       26.05       32.84      1.30 o
  -3  10   7        5.21        4.40      2.50 o
  -2  10   7       43.63       45.20      1.49 o
   0  10   7       42.06       41.76      1.55 o
   1  10   7      113.18      118.01      2.08 o
   2  10   7       45.40       46.58      1.10 o
   3  10   7        3.96        3.53      0.65 o
   4  10   7       22.39       26.87      1.12 o
  -2  11   7        3.06        2.40      0.67 o
  -1  11   7       16.50       19.25      0.76 o
   0  11   7        4.82        3.75      0.54 o
   1  11   7       13.29       15.11      0.73 o
   2  11   7        2.44        1.24      0.31 o
   0   0   8      154.08      137.21      4.75 o
   1   0   8      202.31      189.17      2.31 o
   2   0   8      643.04      641.50      6.69 o
   3   0   8       60.52       64.91      1.51 o
   4   0   8      232.73      243.55      3.03 o
   5   0   8       29.10       25.95      0.84 o
   6   0   8       14.71       18.39      1.22 o
   7   0   8        9.45       14.68      1.67 o
  -7   1   8       24.56       29.78      6.40 o
  -6   1   8       14.62       16.73      1.22 o
  -5   1   8       50.09       48.62      1.44 o
  -4   1   8       29.76       34.54      0.89 o
  -3   1   8       13.49       16.53      0.75 o
  -2   1   8       42.34       47.61      1.29 o
  -1   1   8      310.58      315.08      6.63 o
   0   1   8       14.13       14.66      2.76 o
   1   1   8      369.70      375.79      4.50 o
   2   1   8       76.28       82.99      1.60 o
   3   1   8       13.97       16.60      0.73 o
   4   1   8       26.93       31.55      0.95 o
   5   1   8       47.02       46.74      0.99 o
   6   1   8       11.31       13.54      1.10 o
   7   1   8       25.42       27.37     15.86 o
  -7   2   8       11.56       12.17      6.82 o
  -6   2   8       11.25       10.01      1.55 o
  -5   2   8       12.78       14.02      0.91 o
  -4   2   8      120.82      130.70      2.30 o
  -3   2   8      496.36      514.09      4.85 o
  -2   2   8        3.40        3.71      0.50 o
  -1   2   8      407.07      356.11      5.32 o
   0   2   8      647.44      650.72      7.72 o
   1   2   8      375.32      341.16      3.31 o
   2   2   8        4.06        5.87      0.59 o
   3   2   8      458.19      481.47      5.77 o
   4   2   8      125.58      137.37      1.84 o
   5   2   8       11.91       13.12      2.07 o
   6   2   8       11.94       10.92      1.48 o
   7   2   8       10.70       14.27      1.36 o
  -7   3   8       10.47       14.64      3.18 o
  -6   3   8        8.88        9.10      1.44 o
  -5   3   8       15.35       16.18      3.87 o
  -4   3   8       24.10       21.16      1.22 o
  -3   3   8      222.57      226.20      2.61 o
  -2   3   8      899.09      853.59     12.60 o
  -1   3   8      162.57      160.26      2.60 o
   0   3   8      634.75      680.12      9.84 o
   1   3   8      119.01      115.95      1.91 o
   2   3   8      866.15      835.66      4.76 o
   3   3   8      208.79      219.90      2.66 o
   4   3   8       24.70       22.56      0.99 o
   5   3   8       20.27       21.28      3.05 o
   6   3   8       10.82       10.37      1.36 o
   7   3   8       10.64       11.25      1.16 o
  -7   4   8        2.55       -0.23      1.02 o
  -6   4   8        1.03        0.56      0.93 o
  -5   4   8        1.20        1.62      0.55 o
  -4   4   8      208.52      215.43     15.05 o
  -3   4   8       29.34       33.64      1.89 o
  -2   4   8       20.90       23.93      1.23 o
  -1   4   8       91.71       79.89      2.51 o
   0   4   8      269.23      227.34      3.85 o
   1   4   8       80.21       70.48      1.40 o
   2   4   8       23.08       25.09      0.97 o
   3   4   8       29.61       32.50      1.33 o
   4   4   8      240.47      268.09     10.00 o
   5   4   8        1.23        1.42      0.41 o
   6   4   8        1.27        0.17      0.86 o
  -6   5   8        7.17        9.06      5.87 o
  -5   5   8       39.63       39.43      2.21 o
  -4   5   8      201.71      198.11      4.46 o
  -3   5   8       40.44       35.05      1.71 o
  -2   5   8      258.69      257.83      9.73 o
  -1   5   8      199.99      196.36      3.52 o
   0   5   8      279.72      299.99      4.18 o
   1   5   8      207.55      202.24      3.48 o
   2   5   8      278.95      274.32      3.73 o
   3   5   8       34.20       30.68      2.49 o
   4   5   8      200.37      198.77      4.36 o
   5   5   8       36.16       35.05      1.74 o
   6   5   8        5.81        7.41      2.48 o
  -6   6   8        1.49        0.63      1.47 o
  -2   6   8       96.93       89.75      2.37 o
  -1   6   8      523.85      555.84      7.31 o
   0   6   8       31.79       27.00      1.42 o
   1   6   8      566.36      566.98     11.03 o
   2   6   8       90.12       84.08      2.16 o
   3   6   8       38.62       37.96      1.17 o
   4   6   8      128.66      130.62      1.97 o
   5   6   8        8.33        9.49      1.65 o
   6   6   8        1.13        1.77      1.12 o
  -6   7   8        5.78        7.42      7.04 o
  -2   7   8      111.15      109.31      3.29 o
  -1   7   8      112.47      104.76      3.42 o
   0   7   8       97.29       85.58      2.45 o
   1   7   8      118.89      112.47      2.17 o
   2   7   8      117.76      116.66      1.65 o
   3   7   8       36.26       31.95      1.07 o
   4   7   8        1.58        0.80      0.56 o
   5   7   8       17.64       18.85      2.02 o
  -2   8   8        8.96        8.14      1.27 o
  -1   8   8       94.36       88.12      3.89 o
   0   8   8      112.29      116.40      2.79 o
   1   8   8      101.69       89.82      2.37 o
   2   8   8        8.21        7.92      0.61 o
   3   8   8       12.61       11.90      0.73 o
   4   8   8       33.37       36.35      1.51 o
   5   8   8       11.70       13.14      0.85 o
  -3   9   8       12.72       10.59      1.17 o
  -2   9   8      125.26      140.59      3.49 o
  -1   9   8        7.44        6.81      1.19 o
   0   9   8        9.19       10.21      0.71 o
   1   9   8        8.25        7.30      0.76 o
   2   9   8      125.23      132.99      1.91 o
   3   9   8       14.01       12.99      0.68 o
   4   9   8        4.71        5.46      0.68 o
  -3  10   8        9.66       11.54      0.97 o
  -2  10   8       14.72       10.66      1.14 o
   0  10   8       25.40       28.94      2.55 o
   1  10   8       13.05       16.85      0.92 o
   2  10   8       13.46       10.54      0.61 o
   3  10   8       10.80       12.47      0.98 o
  -2  11   8        4.49        4.73      0.54 o
  -1  11   8       76.91       74.68      1.66 o
   0  11   8        8.21        8.74      0.52 o
   1  11   8       71.95       70.80      1.98 o
   2  11   8        5.85        6.04      0.45 o
   1   0   9       29.45       29.06      1.57 o
   2   0   9     1267.32     1245.95      6.31 o
   3   0   9       23.33       24.19      1.04 o
   4   0   9       63.19       72.60      1.71 o
   5   0   9        0.39        0.40      0.42 o
   6   0   9        0.33        0.58      0.69 o
   7   0   9       11.80       13.10      0.91 o
  -7   1   9       24.37       29.39      1.19 o
  -6   1   9       10.64        9.59      1.20 o
  -5   1   9       37.08       32.47      1.30 o
  -4   1   9      116.74      134.48      2.46 o
  -3   1   9       33.14       30.76      1.14 o
  -2   1   9      193.73      200.01      2.65 o
  -1   1   9      833.25      800.21     13.88 o
   0   1   9       95.95       85.23      3.65 o
   1   1   9      860.39      880.75     11.23 o
   2   1   9      200.54      198.23      2.62 o
   3   1   9       42.10       43.84      1.69 o
   4   1   9      109.34      132.14      1.90 o
   5   1   9       36.93       34.47      0.89 o
   6   1   9       10.13        7.94      0.92 o
   7   1   9       26.69       34.11      1.88 o
  -7   2   9        8.85       10.24      1.14 o
  -6   2   9        6.90        7.61      0.86 o
  -5   2   9       59.27       63.33      1.65 o
  -4   2   9      121.74      131.53      2.40 o
  -3   2   9        1.97        1.59      0.55 o
  -2   2   9     1119.98     1140.12      8.76 o
  -1   2   9      612.37      614.51      5.11 o
   0   2   9      323.67      295.54      5.28 o
   1   2   9      616.85      655.41     10.25 o
   2   2   9     1115.05     1121.03      6.71 o
   3   2   9        0.00        1.11      0.53 o
   4   2   9      119.55      130.19      1.88 o
   5   2   9       70.78       76.21      1.41 o
   6   2   9        7.41        8.98      1.39 o
   7   2   9        9.83       11.65      1.23 o
  -7   3   9        0.87        0.48      1.07 o
  -6   3   9       32.53       32.53      2.17 o
  -5   3   9      144.36      147.46      3.09 o
  -4   3   9       29.34       27.51      1.06 o
  -3   3   9       93.28       95.06      1.83 o
  -2   3   9      218.27      210.30      3.58 o
  -1   3   9      128.51      139.10      3.94 o
   0   3   9     3557.84     3899.30     18.24 o
   1   3   9      150.67      161.08      2.62 o
   2   3   9      221.70      213.00      2.41 o
   3   3   9      109.60      111.33      2.54 o
   4   3   9       30.52       28.66      0.73 o
   5   3   9      151.19      150.60      2.10 o
   6   3   9       33.05       35.31      2.21 o
   7   3   9        0.58        0.57      0.67 o
  -7   4   9        3.40        0.22      2.29 o
  -6   4   9       32.81       39.51      2.18 o
  -5   4   9       37.34       38.44      1.34 o
  -4   4   9      149.95      141.25     12.26 o
  -3   4   9       39.45       37.71      1.84 o
  -2   4   9       30.15       27.57      1.41 o
  -1   4   9      409.88      437.06     14.19 o
   0   4   9      125.41      118.73      3.57 o
   1   4   9      404.93      421.35      3.81 o
   2   4   9       16.06       13.96      0.83 o
   3   4   9       40.66       34.43      2.11 o
   4   4   9      143.35      150.75      6.79 o
   5   4   9       35.88       36.26      1.70 o
   6   4   9       29.52       34.33      1.94 o
  -6   5   9        0.62        0.14      0.69 o
  -5   5   9        2.27        1.90      2.25 o
  -4   5   9       12.20       12.54      1.06 o
  -3   5   9      594.74      601.46      7.44 o
  -2   5   9      188.96      195.76      5.22 o
  -1   5   9       16.57       16.80      1.29 o
   0   5   9      339.53      338.70      5.28 o
   1   5   9       11.44       10.97      0.89 o
   2   5   9      189.02      188.52      3.03 o
   3   5   9      604.62      619.62      8.32 o
   4   5   9       11.30       11.43      0.68 o
   5   5   9        2.31        2.87      0.58 o
   6   5   9        0.61        0.08      0.65 o
  -6   6   9        9.42       24.81      3.17 o
  -2   6   9       27.20       22.37      1.69 o
  -1   6   9      145.92      153.85      3.58 o
   0   6   9        0.05        0.33      0.84 o
   1   6   9      172.97      173.10      3.02 o
   2   6   9       25.28       22.44      0.72 o
   3   6   9      143.11      156.13      2.92 o
   4   6   9       26.40       24.29      1.24 o
   5   6   9        9.69       10.36      1.11 o
  -2   7   9        5.85        5.49      1.12 o
  -1   7   9       88.69       80.59      3.13 o
   0   7   9      172.58      168.42      3.11 o
   1   7   9       94.10       88.78      1.93 o
   2   7   9        7.54        7.80      0.52 o
   3   7   9       50.31       54.25      1.54 o
   4   7   9       23.30       22.55      1.05 o
   5   7   9        2.95        2.20      0.63 o
  -1   8   9       23.00       19.35      1.28 o
   0   8   9       41.56       37.66      1.41 o
   1   8   9       22.91       20.66      0.84 o
   2   8   9       59.36       62.33      1.21 o
   3   8   9       12.19       13.03      0.72 o
   4   8   9       20.71       25.30      1.00 o
   5   8   9        4.28        6.12      0.64 o
  -4   9   9        5.00        0.51      4.47 o
  -3   9   9       13.29       13.29      1.15 o
  -1   9   9       11.62       10.73      1.33 o
   0   9   9       68.47       84.18      2.15 o
   1   9   9       10.78        8.98      0.83 o
   2   9   9       15.39       13.40      0.73 o
   3   9   9       10.84       10.83      0.61 o
   4   9   9        4.17        4.91      0.65 o
  -1  10   9       79.18       87.10      1.86 o
   0  10   9       61.21       56.70      1.72 o
   1  10   9       75.84       81.83      1.63 o
   2  10   9        7.76        7.91      0.53 o
   3  10   9        6.45        6.04      0.80 o
  -1  11   9        0.64        0.71      0.31 o
   0  11   9       16.44       14.94      0.57 o
   1  11   9        0.09        0.10      0.31 o
   0   0  10     1971.19     2014.06     19.77 o
   1   0  10      221.18      220.35      3.94 o
   2   0  10      382.88      357.63      3.63 o
   3   0  10       13.72       18.92      1.04 o
   4   0  10      112.20      108.64      2.69 o
   5   0  10       29.26       32.73      1.22 o
   6   0  10       12.51       12.01      1.06 o
   7   0  10        1.88        1.83      0.52 o
  -7   1  10        0.55        0.33      0.49 o
  -6   1  10       10.16        8.63      0.95 o
  -5   1  10        5.87        7.85      0.66 o
  -4   1  10       25.30       24.80      1.12 o
  -3   1  10       20.52       19.75      0.96 o
  -2   1  10      749.99      766.99      7.56 o
  -1   1  10      127.77      125.70      3.66 o
   0   1  10       25.02       21.83      1.34 o
   1   1  10      127.93      138.50      3.10 o
   2   1  10      819.24      839.14      5.64 o
   3   1  10       13.39       11.45      0.92 o
   4   1  10       26.59       25.14      1.14 o
   5   1  10        6.60        7.53      0.54 o
   6   1  10       10.46        8.48      0.94 o
   7   1  10        0.73        1.12      0.83 o
  -7   2  10        6.62        6.68      0.96 o
  -6   2  10        4.60        6.53      0.83 o
  -5   2  10        0.96        0.29      0.57 o
  -4   2  10       99.10       95.38      1.51 o
  -3   2  10      150.35      147.51      2.39 o
  -2   2  10     1659.09     1618.76      8.24 o
  -1   2  10      736.45      728.41      7.16 o
   0   2  10       11.15       14.81      2.22 o
   1   2  10      677.38      699.06     14.42 o
   2   2  10     1621.41     1579.82      9.17 o
   3   2  10      166.39      162.20      6.37 o
   4   2  10       97.81       96.93      1.11 o
   5   2  10        1.44        0.90      0.54 o
   6   2  10        4.25        5.09      1.26 o
   7   2  10        7.11        8.49      1.05 o
  -7   3  10        2.90        0.07      0.94 o
  -6   3  10        5.59        6.56      1.23 o
  -5   3  10       14.13       11.41      3.48 o
  -4   3  10      117.53      120.42      1.95 o
  -3   3  10       31.91       28.53      1.12 o
  -2   3  10      277.70      270.25      4.47 o
  -1   3  10       62.47       55.65      2.82 o
   0   3  10      352.98      343.40     18.24 o
   1   3  10       72.81       67.24      1.68 o
   2   3  10      316.02      309.80      3.15 o
   3   3  10       41.00       36.34      1.87 o
   4   3  10      126.44      132.25      2.17 o
   5   3  10       11.31        9.47      1.48 o
   6   3  10        4.60        5.75      1.21 o
   7   3  10        2.86        3.49      0.74 o
  -6   4  10       13.06       11.48      7.64 o
  -5   4  10       15.55       17.71      1.69 o
  -4   4  10      125.58      118.67     16.42 o
  -3   4  10      174.93      172.00      3.79 o
  -2   4  10       57.93       59.54      2.09 o
  -1   4  10       21.58       19.71      1.94 o
   0   4  10       15.27       18.53      1.46 o
   1   4  10       25.43       26.19      1.01 o
   2   4  10       57.90       56.58      1.95 o
   3   4  10      164.24      154.55      5.51 o
   4   4  10      116.00      118.36     13.50 o
   5   4  10       15.44       17.94      0.76 o
   6   4  10       12.12        9.11      3.47 o
  -6   5  10        7.23        8.29      1.04 o
  -5   5  10        2.69        1.53      1.84 o
  -4   5  10       52.09       48.65      1.79 o
  -3   5  10      571.12      590.64      7.57 o
  -2   5  10      157.04      158.49      3.51 o
  -1   5  10      124.36      124.84      2.78 o
   0   5  10      318.54      322.73      7.75 o
   1   5  10      119.92      120.09      2.46 o
   2   5  10      163.31      167.98      3.27 o
   3   5  10      568.42      596.80      7.35 o
   4   5  10       48.77       44.77      1.82 o
   5   5  10        2.60        2.70      0.49 o
   6   5  10        8.75        8.46      0.97 o
  -6   6  10        3.44        0.04      1.82 o
  -1   6  10       81.26       60.67      5.57 o
   0   6  10        3.07        3.39      1.20 o
   1   6  10       62.07       54.89      1.84 o
   2   6  10       60.59       57.21      1.17 o
   3   6  10       52.49       56.44      1.58 o
   4   6  10       11.52       14.33      0.92 o
   5   6  10        2.98        2.73      0.68 o
  -1   7  10        6.74        7.62      1.24 o
   0   7  10       21.14       18.84      1.01 o
   1   7  10        4.36        4.24      0.51 o
   2   7  10       37.14       35.55      0.99 o
   3   7  10       23.49       21.73      1.56 o
   4   7  10        6.97        6.90      0.71 o
   5   7  10        7.88        8.11      0.79 o
  -1   8  10       38.42       39.67      1.69 o
   0   8  10       96.13       91.99      2.48 o
   1   8  10       39.30       42.09      1.12 o
   2   8  10        6.90        6.00      0.63 o
   3   8  10       20.35       19.38      0.81 o
   4   8  10        4.13        3.41      0.64 o
   5   8  10        2.84        3.34      0.52 o
  -1   9  10       27.02       27.43      1.87 o
   0   9  10        4.80        3.19      0.79 o
   1   9  10       23.39       23.22      1.09 o
   2   9  10        6.55        6.79      0.58 o
   3   9  10       11.01       11.53      0.59 o
   4   9  10        2.52        1.99      0.88 o
  -2  10  10       18.71       16.29      1.28 o
  -1  10  10       90.01       95.69      1.99 o
   0  10  10       13.64       11.60      0.74 o
   1  10  10       91.56       98.22      3.40 o
   2  10  10       15.97       14.88      0.81 o
   3  10  10       12.41       11.51      0.65 o
  -1  11  10        3.11        4.11      0.39 o
   0  11  10        0.46        0.72      0.28 o
   1  11  10        4.42        5.41      0.37 o
   1   0  11     1536.83     1594.35     14.64 o
   2   0  11      498.91      509.95      4.56 o
   3   0  11        1.53        2.27      0.74 o
   4   0  11      114.23      121.88      1.37 o
   5   0  11       13.41       11.90      0.70 o
   6   0  11        9.49        8.56      0.91 o
   7   0  11        0.01        0.16      0.44 o
  -7   1  11        1.42        2.04      0.99 o
  -6   1  11        6.01        6.78      0.91 o
  -5   1  11       38.14       41.79      1.26 o
  -4   1  11        3.43        2.04      0.38 o
  -3   1  11       84.01       77.82      1.99 o
  -2   1  11        5.62        3.29      0.71 o
  -1   1  11       93.06       89.06      2.74 o
   0   1  11      601.98      638.36     11.21 o
   1   1  11       86.88       82.52      2.58 o
   2   1  11        3.98        8.87      2.80 o
   3   1  11       77.81       67.75      2.32 o
   4   1  11        4.12        2.66      0.35 o
   5   1  11       38.69       39.36      1.00 o
   6   1  11        5.58        6.48      0.84 o
   7   1  11        1.04        1.39      0.88 o
  -7   2  11       15.28       16.76      1.20 o
  -6   2  11        5.61        4.02      0.74 o
  -5   2  11       24.99       25.18      1.15 o
  -4   2  11       30.85       34.36      0.90 o
  -3   2  11      287.99      280.59      3.41 o
  -2   2  11      163.24      158.98      2.82 o
  -1   2  11      232.18      223.37      4.26 o
   0   2  11      377.63      352.73      4.30 o
   1   2  11      239.43      229.78      4.56 o
   2   2  11      165.23      163.35      2.94 o
   3   2  11      304.12      282.38      4.92 o
   4   2  11       26.99       29.75      0.65 o
   5   2  11       25.58       26.43      1.06 o
   6   2  11        5.70        4.68      1.16 o
   7   2  11       15.00       17.74      1.24 o
  -6   3  11       11.04       14.37      1.52 o
  -5   3  11        8.24        8.85      1.08 o
  -4   3  11      121.45      118.02      1.70 o
  -3   3  11       44.58       39.43      1.31 o
  -2   3  11      132.78      119.08      2.46 o
  -1   3  11      469.09      445.74     12.25 o
   0   3  11        7.38        6.63      1.77 o
   1   3  11      444.72      443.94      6.15 o
   2   3  11      102.45       94.74      2.07 o
   3   3  11       35.53       32.55      1.59 o
   4   3  11      108.32      106.55      1.34 o
   5   3  11        7.16        7.46      0.69 o
   6   3  11       10.25       11.49      1.37 o
  -6   4  11        9.11        9.32      1.20 o
  -5   4  11       39.72       44.70      2.45 o
  -4   4  11       45.59       41.48      1.75 o
  -3   4  11       24.01       26.40      1.36 o
  -2   4  11      236.93      236.51     11.94 o
  -1   4  11        4.08        4.94      1.34 o
   0   4  11        4.48        5.02      1.15 o
   1   4  11        2.60        2.88      0.68 o
   2   4  11      256.70      260.18      5.29 o
   3   4  11       33.21       34.96      2.35 o
   4   4  11       46.36       43.79      1.10 o
   5   4  11       38.83       42.82      1.94 o
   6   4  11        9.80        9.47      1.15 o
  -6   5  11        0.26       -0.24      0.62 o
  -5   5  11       12.83       17.25      1.55 o
  -4   5  11        3.75        3.07      0.79 o
  -3   5  11       43.23       40.11      2.25 o
  -2   5  11       65.60       68.51      2.79 o
  -1   5  11      306.62      309.41      5.42 o
   0   5  11       18.75       18.84      1.31 o
   1   5  11      310.86      308.31      4.62 o
   2   5  11       70.27       71.71      2.14 o
   3   5  11       41.46       41.48      1.86 o
   4   5  11        2.99        2.46      0.53 o
   5   5  11       14.41       16.60      0.76 o
   6   5  11        0.14        0.22      0.61 o
  -6   6  11        4.34        4.88      2.04 o
  -2   6  11       48.67       44.52      2.40 o
  -1   6  11       34.05       33.91      1.48 o
   0   6  11      321.49      313.63      6.07 o
   1   6  11       28.54       29.15      0.88 o
   2   6  11       50.00       47.24      1.10 o
   3   6  11        3.03        2.86      0.67 o
   4   6  11       91.73       95.51      2.95 o
   5   6  11       13.68       14.03      0.76 o
  -2   7  11       28.98       28.56      2.06 o
  -1   7  11        3.66        3.32      1.03 o
   0   7  11       75.84       65.03      1.88 o
   1   7  11        4.58        4.55      0.65 o
   2   7  11       21.59       22.93      0.83 o
   3   7  11       46.77       51.01      1.21 o
   4   7  11        1.61        1.63      0.55 o
   5   7  11        5.46        5.94      0.64 o
  -1   8  11       10.51        8.50      0.82 o
   0   8  11      105.47      108.24      1.87 o
   1   8  11       10.98        8.93      0.62 o
   2   8  11       30.34       27.04      0.96 o
   3   8  11        6.71        4.46      0.50 o
   4   8  11        1.51        2.06      0.46 o
  -2   9  11        2.19        1.69      0.88 o
  -1   9  11       36.67       35.12      1.45 o
   0   9  11        0.32        0.46      0.68 o
   1   9  11       39.92       39.90      1.28 o
   2   9  11        1.74        1.14      0.42 o
   3   9  11        9.39       10.71      0.53 o
   4   9  11        2.41        2.66      0.48 o
  -2  10  11        5.47        3.29      1.51 o
  -1  10  11       17.81       15.49      1.00 o
   0  10  11       57.66       60.35      1.64 o
   1  10  11       22.00       19.46      0.83 o
   2  10  11        4.92        3.81      0.47 o
   0   0  12       65.08       61.05      3.34 o
   1   0  12      346.92      365.55      8.38 o
   2   0  12      111.51      116.77      2.33 o
   3   0  12       47.67       40.40      1.57 o
   4   0  12        6.93        5.21      0.44 o
   5   0  12       16.06       16.53      0.80 o
   6   0  12        2.48        2.22      0.67 o
   7   0  12       14.98       21.84      3.52 o
  -7   1  12        1.16        2.03      1.05 o
  -6   1  12        2.17        1.23      0.62 o
  -5   1  12       35.27       30.87      1.12 o
  -4   1  12       49.76       48.41      1.00 o
  -3   1  12       67.22       68.54      2.54 o
  -2   1  12      189.05      190.22      3.23 o
  -1   1  12      408.54      422.74     11.00 o
   0   1  12       24.75       29.02      1.39 o
   1   1  12      445.28      462.50     10.83 o
   2   1  12      187.44      190.45      3.03 o
   3   1  12       63.57       62.10      2.18 o
   4   1  12       51.14       48.79      0.94 o
   5   1  12       37.76       32.86      0.95 o
   6   1  12        2.33        1.70      0.64 o
   7   1  12        1.44        2.73      1.44 o
  -6   2  12       13.41       14.76      1.54 o
  -5   2  12       12.81       12.94      1.82 o
  -4   2  12       39.07       37.89      0.98 o
  -3   2  12      134.66      130.85      2.95 o
  -2   2  12       53.48       49.35      1.75 o
  -1   2  12      251.95      251.18      5.50 o
   0   2  12        0.03        2.57      1.15 o
   1   2  12      246.16      254.38      6.01 o
   2   2  12       61.36       60.06      2.06 o
   3   2  12      122.45      118.59      2.73 o
   4   2  12       39.42       37.39      0.78 o
   5   2  12       12.51       10.88      0.68 o
   6   2  12       11.90       13.10      1.48 o
  -6   3  12        8.11        7.92      1.21 o
  -5   3  12        6.71        6.34      1.37 o
  -4   3  12       13.28       12.03      0.68 o
  -3   3  12      162.08      150.95      4.40 o
  -2   3  12      196.42      185.08      3.25 o
  -1   3  12      159.86      160.85      3.53 o
   0   3  12       64.72       59.63      6.19 o
   1   3  12      137.71      137.79      2.88 o
   2   3  12      200.14      200.90      2.65 o
   3   3  12      178.00      172.12      2.62 o
   4   3  12        8.02        7.02      0.46 o
   5   3  12        5.89        4.70      0.80 o
   6   3  12        8.01        7.37      1.20 o
  -6   4  12       12.04       14.06      1.26 o
  -5   4  12        1.16        0.55      0.96 o
  -4   4  12       12.68       10.59      1.06 o
  -3   4  12      333.35      310.45      4.82 o
  -2   4  12      240.05      223.26      7.40 o
  -1   4  12       37.51       42.79      2.94 o
   0   4  12      237.15      230.52      9.95 o
   1   4  12       52.24       53.79      1.65 o
   2   4  12      250.34      243.04      3.61 o
   3   4  12      304.53      288.73      5.86 o
   4   4  12       11.88       10.15      0.64 o
   5   4  12        1.58        2.16      0.59 o
   6   4  12       12.99       13.25      1.20 o
  -6   5  12        8.55       11.08      1.00 o
  -5   5  12        0.30        0.22      0.80 o
  -2   5  12       84.61       82.87      3.15 o
  -1   5  12      196.70      188.13      3.70 o
   0   5  12      119.64      115.40      2.91 o
   1   5  12      194.42      186.62      3.60 o
   2   5  12       82.27       81.00      1.36 o
   3   5  12       96.97       90.74      1.95 o
   4   5  12       49.23       51.06      1.26 o
   5   5  12        0.90        1.12      0.48 o
   6   5  12        8.99        8.38      0.86 o
  -2   6  12      252.96      249.58      5.35 o
  -1   6  12        4.38        3.50      0.78 o
   0   6  12      142.80      139.83      2.96 o
   1   6  12        3.45        3.96      0.49 o
   2   6  12      238.35      240.70      3.51 o
   3   6  12      125.00      133.17      3.45 o
   4   6  12        0.74        0.93      0.57 o
   5   6  12        2.02        0.93      0.53 o
  -2   7  12      122.22      105.07      3.55 o
  -1   7  12        4.41        4.19      0.64 o
   0   7  12       89.68       89.96      2.09 o
   1   7  12        6.31        5.70      0.62 o
   2   7  12      119.18      108.06      1.57 o
   3   7  12       51.47       50.41      1.19 o
   4   7  12       44.46       48.08      1.25 o
   5   7  12        2.94        4.03      0.79 o
  -1   8  12       79.87       79.85      2.09 o
   0   8  12        1.45        1.24      0.77 o
   1   8  12       69.47       69.53      2.09 o
   2   8  12       27.83       27.17      0.92 o
   3   8  12        1.96        0.99      0.42 o
   4   8  12       32.56       34.30      0.93 o
  -1   9  12       46.45       47.77      1.55 o
   0   9  12        1.45        1.61      0.69 o
   1   9  12       50.99       52.28      2.65 o
   2   9  12       12.08       10.40      0.59 o
   3   9  12        3.11        3.54      0.54 o
  -2  10  12       28.09       28.09      1.33 o
  -1  10  12        0.40        0.55      0.47 o
   0  10  12        0.03        0.58      0.49 o
   1  10  12        0.61        0.22      0.52 o
   2  10  12       31.57       32.51      0.88 o
   1   0  13      116.49      121.54      4.69 o
   2   0  13       14.57       14.42      1.10 o
   3   0  13      109.26      111.76      2.59 o
   4   0  13        7.84        6.01      0.47 o
   5   0  13       87.74       87.23      1.99 o
   6   0  13        0.56        1.64      0.61 o
  -6   1  13        1.16        0.70      0.55 o
  -5   1  13       16.69       16.70      1.29 o
  -4   1  13       87.02       87.34      1.33 o
  -3   1  13        4.16        3.84      1.01 o
  -2   1  13       10.22       10.38      0.95 o
  -1   1  13       69.73       67.93      2.29 o
   0   1  13        1.43        2.87      0.90 o
   1   1  13       63.05       63.80      2.52 o
   2   1  13       15.05       15.84      1.03 o
   3   1  13        6.92        7.10      0.94 o
   4   1  13       87.46       88.46      1.25 o
   5   1  13       18.70       18.63      1.05 o
   6   1  13        0.62        0.28      0.55 o
  -6   2  13        0.37        1.37      0.79 o
  -5   2  13        2.79        2.50      1.10 o
  -4   2  13       82.21       81.66      1.38 o
  -3   2  13      259.60      238.64      2.70 o
  -2   2  13      108.55       99.26      2.51 o
  -1   2  13      209.73      200.88      4.51 o
   0   2  13      251.13      264.66      4.92 o
   1   2  13      208.53      207.26      4.03 o
   2   2  13      103.01       99.80      2.34 o
   3   2  13      264.94      238.29      2.62 o
   4   2  13       85.36       86.71      1.29 o
   5   2  13        2.92        2.74      0.53 o
   6   2  13        0.46        1.16      0.82 o
  -6   3  13        0.50       -0.05      0.72 o
  -5   3  13        3.82        5.35      1.25 o
  -4   3  13       30.05       31.26      0.97 o
  -3   3  13       39.14       32.14      0.99 o
  -2   3  13      334.12      322.23      4.34 o
  -1   3  13      108.31      108.67      3.03 o
   0   3  13        0.86       -0.23      1.39 o
   1   3  13       90.43       96.24      2.53 o
   2   3  13      305.85      301.55      4.18 o
   3   3  13       33.37       27.15      0.73 o
   4   3  13       30.93       33.69      0.84 o
   5   3  13        4.14        5.16      0.83 o
   6   3  13        0.61        0.33      0.79 o
  -6   4  13       14.67       17.74      1.27 o
  -5   4  13        1.89        1.73      0.88 o
  -4   4  13       32.50       32.45      1.95 o
  -3   4  13      506.67      520.94      8.39 o
  -2   4  13       81.09       73.63      2.99 o
  -1   4  13       82.69       85.17      5.60 o
   0   4  13       44.93       50.30      3.69 o
   1   4  13       93.26       89.64      2.26 o
   2   4  13       82.34       81.23      1.35 o
   3   4  13      514.06      526.24      8.55 o
   4   4  13       33.80       33.40      1.06 o
   5   4  13        2.71        2.63      0.70 o
   6   4  13       14.80       15.96      1.20 o
  -6   5  13        4.64        5.36      2.07 o
  -5   5  13       10.89       15.03      1.33 o
  -4   5  13       29.38       28.49      1.91 o
  -2   5  13       13.29       13.23      1.54 o
  -1   5  13       27.55       25.55      1.36 o
   0   5  13      143.36      142.79      2.23 o
   1   5  13       37.66       33.78      0.85 o
   2   5  13       20.45       18.54      0.70 o
   3   5  13      138.35      129.99      2.56 o
   4   5  13       27.39       24.50      0.83 o
   5   5  13       10.84       12.35      0.86 o
  -2   6  13        2.79        3.12      1.04 o
  -1   6  13       15.77       15.83      1.18 o
   0   6  13      130.54      130.96      2.28 o
   1   6  13       15.24       14.43      0.70 o
   2   6  13        2.86        3.12      0.54 o
   3   6  13       77.27       71.49      1.39 o
   4   6  13        1.89        1.38      0.54 o
   5   6  13        3.80        4.19      0.60 o
  -1   7  13        7.16        6.22      0.68 o
   0   7  13       18.17       17.75      0.89 o
   1   7  13        9.88        8.76      0.68 o
   2   7  13       73.34       71.24      1.68 o
   3   7  13        5.93        4.83      0.65 o
   4   7  13        0.37        0.29      0.44 o
  -1   8  13       62.64       61.40      1.81 o
   0   8  13       52.50       42.75      1.66 o
   1   8  13       61.32       60.90      1.96 o
   2   8  13        1.60        1.17      0.52 o
   3   8  13       63.21       66.28      1.12 o
   4   8  13        0.65        0.66      0.42 o
  -1   9  13       15.81       16.97      0.97 o
   0   9  13        0.83        1.82      0.67 o
   1   9  13       16.75       17.32      1.07 o
   2   9  13       11.20       12.17      0.86 o
   3   9  13        7.87        7.35      0.58 o
  -1  10  13       34.72       35.47      0.99 o
   0  10  13        1.81        2.64      0.51 o
   1  10  13       33.76       36.79      1.10 o
   0   0  14        1.02        1.79      1.21 o
   1   0  14      196.61      210.27      4.55 o
   2   0  14       29.97       31.63      1.51 o
   3   0  14        1.74        1.91      0.38 o
   4   0  14        0.04        0.61      0.39 o
   5   0  14       17.96       15.97      1.18 o
   6   0  14        0.19        0.11      0.52 o
  -6   1  14        0.42        0.84      0.49 o
  -5   1  14        6.73        7.08      0.90 o
  -4   1  14       37.50       35.08      0.90 o
  -3   1  14       42.21       43.43      1.01 o
  -2   1  14        6.74        6.13      1.06 o
  -1   1  14      176.77      173.14      4.16 o
   0   1  14       96.39       88.91      2.56 o
   1   1  14      170.04      171.69      3.71 o
   2   1  14        7.69        7.07      0.91 o
   3   1  14       48.40       49.11      1.07 o
   4   1  14       40.71       37.65      0.87 o
   5   1  14        5.86        5.58      0.70 o
   6   1  14        0.49        0.89      0.52 o
  -6   2  14       14.73       18.36      1.47 o
  -5   2  14        1.32        0.87      0.93 o
  -4   2  14       22.21       20.78      0.77 o
  -3   2  14       13.22       12.49      0.69 o
  -2   2  14        8.59       10.37      1.31 o
  -1   2  14      194.77      192.88      4.25 o
   0   2  14       30.03       30.66      2.64 o
   1   2  14      200.48      202.26      4.67 o
   2   2  14       14.90       20.06      1.27 o
   3   2  14       15.45       15.71      0.63 o
   4   2  14       21.93       19.74      0.70 o
   5   2  14        1.96        1.81      0.56 o
   6   2  14       15.86       21.76      1.53 o
  -6   3  14        0.02       -0.27      0.62 o
  -5   3  14       14.32       15.69      1.63 o
  -4   3  14       82.32       78.85      1.54 o
  -3   3  14      225.72      212.77      2.27 o
  -2   3  14      298.39      298.23      5.75 o
  -1   3  14       70.79       72.55      2.58 o
   0   3  14       24.76       28.05      2.45 o
   1   3  14       77.03       81.01      2.22 o
   2   3  14      294.37      302.63      2.12 o
   3   3  14      203.99      192.28      2.15 o
   4   3  14       87.57       82.03      1.33 o
   5   3  14       14.57       14.80      1.07 o
   6   3  14        0.04        0.44      0.68 o
  -6   4  14        2.16        2.56      0.90 o
  -5   4  14       11.03       11.48      1.32 o
  -4   4  14       14.04       12.03      1.52 o
  -3   4  14      114.05      114.82      3.03 o
  -2   4  14       39.02       34.41      2.20 o
  -1   4  14      215.58      225.58      4.66 o
   0   4  14       24.20       25.15      1.79 o
   1   4  14      213.35      220.08      2.53 o
   2   4  14       39.94       36.92      0.79 o
   3   4  14      124.79      126.84      1.96 o
   4   4  14       16.28       14.11      0.91 o
   5   4  14       10.21       10.61      0.89 o
   6   4  14        2.27        2.51      0.63 o
  -5   5  14       20.70       23.97      1.50 o
  -4   5  14       41.24       39.89      2.13 o
  -2   5  14      267.84      278.46      5.75 o
  -1   5  14        0.44        0.67      0.72 o
   0   5  14        1.23        2.06      0.48 o
   1   5  14        1.56        1.67      0.43 o
   2   5  14      287.34      289.78      2.89 o
   3   5  14       80.75       76.31      1.51 o
   4   5  14       41.02       40.66      1.09 o
   5   5  14       20.86       22.90      1.00 o
  -2   6  14       29.01       30.37      2.18 o
  -1   6  14       22.60       24.29      1.33 o
   0   6  14       27.22       28.68      1.00 o
   1   6  14       19.65       20.51      0.81 o
   2   6  14       34.67       37.58      1.12 o
   3   6  14       45.84       46.66      1.71 o
   4   6  14        0.21        0.76      0.58 o
   5   6  14        0.19        0.43      0.59 o
  -1   7  14       35.25       32.15      2.05 o
   0   7  14      148.89      155.20      2.43 o
   1   7  14       30.35       28.69      1.45 o
   2   7  14       20.27       20.44      0.98 o
   3   7  14       31.05       30.93      1.33 o
   4   7  14        7.98        8.10      0.68 o
  -1   8  14       28.28       29.82      1.28 o
   0   8  14        0.66        0.29      0.66 o
   1   8  14       33.86       37.86      1.51 o
   2   8  14        3.82        4.46      0.55 o
   3   8  14       17.14       17.38      1.35 o
   4   8  14       13.99       15.57      0.97 o
  -2   9  14       26.83       31.56      1.34 o
  -1   9  14        9.01       10.55      0.77 o
   0   9  14       11.42       10.76      1.00 o
   1   9  14        8.11       11.15      0.85 o
   2   9  14       28.00       31.54      0.88 o
   3   9  14        3.33        1.94      0.60 o
   0  10  14        3.65        3.36      0.44 o
   1   0  15      214.05      220.14      3.39 o
   2   0  15      129.16      130.09      2.23 o
   3   0  15        4.96        4.54      0.44 o
   4   0  15       23.83       26.22      0.81 o
   5   0  15        8.57        7.48      0.89 o
   6   0  15        4.81        5.81      0.61 o
  -6   1  15        2.21        3.75      0.54 o
  -5   1  15       20.98       23.18      1.26 o
  -4   1  15        8.65        9.72      0.55 o
  -3   1  15        6.38        6.28      0.51 o
  -2   1  15       57.71       57.07      1.36 o
  -1   1  15       80.52       79.53      3.25 o
   0   1  15      245.95      246.58      4.24 o
   1   1  15       91.30       87.79      2.53 o
   2   1  15       53.97       53.70      1.03 o
   3   1  15        6.14        7.02      0.62 o
   4   1  15       11.54       12.50      0.56 o
   5   1  15       19.14       18.09      0.97 o
   6   1  15        2.69        2.65      0.66 o
  -6   2  15        4.66        5.42      0.93 o
  -5   2  15        2.19        2.12      1.05 o
  -4   2  15        4.94        4.91      0.49 o
  -3   2  15      105.96      103.44      1.96 o
  -2   2  15        4.12        3.27      0.93 o
  -1   2  15       34.42       31.56      2.03 o
   0   2  15       68.41       71.72      3.62 o
   1   2  15       27.88       29.65      1.44 o
   2   2  15        4.94        4.71      0.47 o
   3   2  15      102.02      101.06      1.27 o
   4   2  15        3.17        2.67      0.41 o
   5   2  15        2.82        2.30      0.70 o
   6   2  15        4.28        4.88      0.87 o
  -6   3  15        0.24        0.25      0.45 o
  -5   3  15        1.68        0.53      1.00 o
  -4   3  15       15.44       12.13      0.85 o
  -3   3  15      168.87      179.46      2.60 o
  -2   3  15      356.26      357.24      5.96 o
  -1   3  15       20.55       18.99      1.30 o
   0   3  15        1.65        2.14      0.94 o
   1   3  15       20.96       19.95      0.69 o
   2   3  15      372.69      380.64      3.92 o
   3   3  15      177.87      189.32      1.94 o
   4   3  15       15.85       11.80      0.66 o
   5   3  15        1.10        1.47      0.62 o
   6   3  15        0.36        0.68      0.54 o
  -5   4  15        0.34        0.92      0.84 o
  -4   4  15       31.55       29.74      2.00 o
  -3   4  15      120.61      120.86      2.70 o
  -2   4  15      149.63      146.11      2.88 o
  -1   4  15        5.90        3.75      1.08 o
   0   4  15       10.28        9.69      1.29 o
   1   4  15        3.01        3.08      0.45 o
   2   4  15      141.57      144.15      1.72 o
   3   4  15      118.85      121.47      2.29 o
   4   4  15       31.94       33.33      1.20 o
   5   4  15        0.53        1.14      0.54 o
  -5   5  15        2.63        3.38      0.73 o
  -2   5  15       11.49       11.37      1.41 o
  -1   5  15       45.16       46.57      1.73 o
   0   5  15        0.20        0.39      0.42 o
   1   5  15       40.35       40.31      1.03 o
   2   5  15        8.74        7.58      0.65 o
   3   5  15       14.42       14.12      0.90 o
   4   5  15       20.52       22.72      0.95 o
   5   5  15        2.95        2.57      0.67 o
  -1   6  15        5.04        5.38      0.80 o
   0   6  15       37.11       37.32      1.10 o
   1   6  15        6.59        6.89      0.63 o
   2   6  15        2.21        2.38      0.51 o
   3   6  15        0.80        0.88      1.28 o
   4   6  15       12.49       13.75      1.28 o
  -1   7  15       39.99       42.66      2.19 o
   0   7  15        6.34        6.13      0.87 o
   1   7  15       37.42       38.84      1.57 o
   2   7  15       13.56       12.33      0.79 o
   3   7  15       17.32       17.15      8.50 o
   4   7  15        7.26        6.50      0.90 o
  -2   8  15       26.87       29.56      1.51 o
  -1   8  15        2.86        2.26      0.84 o
   0   8  15        3.78        2.39      0.64 o
   1   8  15        1.50        1.47      0.65 o
   2   8  15       30.28       31.09      0.97 o
   3   8  15        3.37        2.41      0.71 o
  -1   9  15        5.46        5.58      0.88 o
   0   9  15        4.69        6.68      0.67 o
   1   9  15        5.34        6.43      0.52 o
   2   9  15       10.25        8.28      0.59 o
   0   0  16      151.53      151.88      5.37 o
   1   0  16       73.73       79.87      1.60 o
   2   0  16       41.89       37.17      0.97 o
   3   0  16        3.33        4.04      0.44 o
   4   0  16       31.49       34.95      1.02 o
   5   0  16       14.25       12.16      0.93 o
   6   0  16        0.22        0.10      0.36 o
  -6   1  16        4.43        6.80      0.85 o
  -5   1  16        9.10       12.48      0.93 o
  -4   1  16        7.47        7.66      0.59 o
  -3   1  16       37.16       37.17      0.88 o
  -2   1  16      128.70      132.74      2.25 o
  -1   1  16       71.18       70.36      2.04 o
   0   1  16        6.95        7.12      0.92 o
   1   1  16       74.04       77.94      1.45 o
   2   1  16      115.75      115.45      2.72 o
   3   1  16       31.98       30.78      0.77 o
   4   1  16        6.21        6.78      0.52 o
   5   1  16        8.11       11.75      0.91 o
   6   1  16        4.09        5.44      0.77 o
  -6   2  16        4.75        2.88      0.65 o
  -5   2  16        2.83        4.22      1.03 o
  -4   2  16       20.69       22.25      0.91 o
  -3   2  16        7.45        5.66      0.56 o
  -2   2  16       68.98       70.31      2.14 o
  -1   2  16       53.11       57.60      1.78 o
   0   2  16       33.23       35.06      1.47 o
   1   2  16       61.11       62.79      1.36 o
   2   2  16       70.83       71.92      1.20 o
   3   2  16        7.67        6.27      0.45 o
   4   2  16       20.13       20.41      0.72 o
   5   2  16        2.76        3.07      0.62 o
   6   2  16        4.56        3.37      0.65 o
  -5   3  16        1.84        2.80      0.90 o
  -4   3  16        1.05        0.97      0.55 o
  -3   3  16        9.64        7.14      0.58 o
  -2   3  16       13.69       13.18      1.10 o
  -1   3  16       55.45       60.65      1.84 o
   0   3  16       77.20       84.43      3.11 o
   1   3  16       63.46       70.37      1.28 o
   2   3  16        9.98        9.10      0.58 o
   3   3  16        6.53        4.66      0.41 o
   4   3  16        0.85        1.81      0.50 o
   5   3  16        2.15        3.51      0.96 o
  -5   4  16        1.83        1.30      0.71 o
  -4   4  16       38.88       38.36      2.04 o
  -3   4  16       80.75       73.90      2.92 o
  -2   4  16       91.57       90.93      3.18 o
  -1   4  16        1.87        1.16      0.95 o
   0   4  16      110.40      109.59      2.40 o
   1   4  16        1.59        1.23      0.38 o
   2   4  16       94.06       94.09      1.49 o
   3   4  16       79.46       76.53      1.46 o
   4   4  16       43.99       43.91      1.61 o
   5   4  16        1.32        1.34      0.64 o
  -5   5  16        8.03        9.44      0.82 o
  -4   5  16       17.69       18.83      1.35 o
  -1   5  16       33.61       34.36      1.92 o
   0   5  16        0.17        0.38      0.46 o
   1   5  16       35.62       35.83      0.90 o
   2   5  16       35.79       40.28      1.57 o
   3   5  16      109.24      107.34      1.59 o
   4   5  16       16.12       15.90      0.78 o
   5   5  16        7.26        7.35      0.79 o
  -2   6  16        5.22        5.35      1.05 o
  -1   6  16       58.87       59.32      2.32 o
   0   6  16       49.74       50.32      1.40 o
   1   6  16       66.18       65.86      1.38 o
   2   6  16        5.38        5.97      0.84 o
   3   6  16        7.50        5.85      1.15 o
   4   6  16       21.80       22.13      1.36 o
  -2   7  16        1.26        2.73      0.77 o
   0   7  16        1.83        1.90      0.66 o
   1   7  16       21.39       23.38      1.01 o
   2   7  16        1.46        1.35      0.64 o
   3   7  16        7.93        8.51      1.11 o
   4   7  16       16.39       17.42      1.02 o
  -1   8  16        4.16        5.18      0.97 o
   0   8  16       15.37       14.69      0.76 o
   1   8  16        4.38        4.30      0.68 o
   2   8  16       10.65        9.76      0.76 o
   3   8  16        1.01        1.04      0.61 o
  -1   9  16        5.06        4.79      0.71 o
   0   9  16        0.84        1.28      0.45 o
   1   9  16        4.62        3.47      0.49 o
   1   0  17        4.69        3.89      0.63 o
   2   0  17      127.52      127.88      1.67 o
   3   0  17        9.41        9.72      0.54 o
   4   0  17        3.50        4.30      0.51 o
   5   0  17        0.26        0.17      0.53 o
  -5   1  17       12.02       11.30      0.79 o
  -4   1  17       22.30       25.89      0.85 o
  -3   1  17        9.07       10.35      0.54 o
  -2   1  17        6.32        5.10      0.69 o
  -1   1  17       17.13       18.12      0.93 o
   0   1  17       25.81       25.44      1.82 o
   1   1  17       13.70       14.68      0.75 o
   2   1  17        5.77        4.90      0.53 o
   3   1  17        9.68       10.73      0.51 o
   4   1  17       22.04       24.33      0.83 o
   5   1  17       12.13       10.68      0.84 o
  -5   2  17       11.05       13.07      1.24 o
  -4   2  17        2.89        1.62      0.44 o
  -3   2  17       22.00       22.24      0.76 o
  -2   2  17       91.97       97.00      2.66 o
  -1   2  17       18.51       21.13      1.21 o
   0   2  17       83.14       85.20      2.16 o
   1   2  17       13.61       16.02      0.71 o
   2   2  17       89.46       91.39      1.33 o
   3   2  17       21.80       22.01      0.66 o
   4   2  17        2.89        1.91      0.39 o
   5   2  17        9.45        9.40      1.14 o
  -5   3  17        4.31        5.08      0.88 o
  -4   3  17        4.13        3.81      0.89 o
  -3   3  17        4.83        4.30      0.64 o
  -2   3  17       12.66       13.08      1.10 o
  -1   3  17       27.13       27.14      1.33 o
   0   3  17       64.69       59.94      1.89 o
   1   3  17       34.49       35.00      0.86 o
   2   3  17       13.39       14.91      0.65 o
   3   3  17        5.99        5.48      0.47 o
   4   3  17        4.78        4.35      0.52 o
   5   3  17        3.80        3.97      0.83 o
  -5   4  17        2.89        2.67      0.63 o
  -4   4  17       15.92       13.62      1.34 o
  -3   4  17       20.54       19.70      1.63 o
  -2   4  17       25.43       25.71      1.78 o
  -1   4  17        0.07        0.88      0.82 o
   0   4  17        0.55        0.47      0.46 o
   1   4  17        0.10        0.34      0.38 o
   2   4  17       22.50       20.91      0.79 o
   3   4  17       20.40       19.29      0.82 o
   4   4  17       15.40       13.11      0.76 o
   5   4  17        2.92        3.46      0.66 o
  -1   5  17       47.44       46.85      1.61 o
   0   5  17       37.88       42.81      1.24 o
   1   5  17       43.70       42.59      1.13 o
   2   5  17        7.26        6.53      0.69 o
   3   5  17       69.74       70.81      1.34 o
   4   5  17        6.46        4.88      0.49 o
  -1   6  17       38.48       39.20      1.87 o
   0   6  17        1.52        1.63      0.64 o
   1   6  17       36.63       38.06      1.27 o
   2   6  17       22.95       24.53      1.27 o
   3   6  17       35.72       37.41      1.86 o
   4   6  17       10.44       11.61      0.98 o
   0   7  17       40.19       37.86      1.85 o
   1   7  17       15.68       15.97      1.03 o
   2   7  17       14.44       13.87      0.90 o
   3   7  17       18.05       21.83      1.31 o
  -1   8  17       16.75       16.48      1.13 o
   0   8  17       26.05       26.05      1.56 o
   1   8  17       16.88       15.54      0.83 o
   2   8  17        3.73        3.95      0.49 o
   1   0  18       16.19       14.29      0.85 o
   2   0  18       10.11       12.11      0.64 o
   3   0  18       11.41       10.69      0.58 o
   4   0  18       16.38       18.48      0.70 o
   5   0  18        4.29        6.98      0.61 o
  -5   1  18        1.15        1.29      0.41 o
  -4   1  18        3.08        2.75      0.37 o
  -3   1  18        9.98       10.51      0.55 o
  -2   1  18       54.69       55.54      1.49 o
  -1   1  18       10.54       11.46      1.07 o
   0   1  18        3.96        4.15      0.76 o
   1   1  18        7.83        8.39      0.77 o
   2   1  18       49.76       49.50      1.10 o
   3   1  18       11.73       10.68      0.53 o
   4   1  18        3.46        3.52      0.45 o
   5   1  18        1.55        1.17      0.46 o
  -5   2  18        4.17        4.27      0.83 o
  -4   2  18       18.09       16.78      0.87 o
  -3   2  18       33.40       35.03      1.25 o
  -2   2  18        4.97        5.37      0.70 o
  -1   2  18       51.54       54.39      1.80 o
   0   2  18        0.00       -0.16      0.68 o
   1   2  18       50.81       52.21      1.12 o
   2   2  18        4.10        4.19      0.47 o
   3   2  18       34.91       37.06      0.88 o
   4   2  18       18.63       17.50      0.65 o
   5   2  18        4.65        5.26      0.86 o
  -5   3  18        1.99        2.60      0.71 o
  -4   3  18       14.52       13.57      0.88 o
  -3   3  18       37.35       38.24      1.20 o
  -2   3  18       59.28       58.71      1.87 o
  -1   3  18       11.24       12.82      1.02 o
   0   3  18        6.02        4.92      0.59 o
   1   3  18        8.40        7.66      0.58 o
   2   3  18       60.54       58.90      1.22 o
   3   3  18       37.75       38.72      0.85 o
   4   3  18       15.80       15.89      0.67 o
   5   3  18        2.58        3.26      0.66 o
  -4   4  18       35.71       41.02      1.75 o
  -3   4  18        3.47        3.31      0.90 o
  -2   4  18       11.92       11.78      1.30 o
  -1   4  18       13.00       11.19      1.38 o
   0   4  18        6.51        5.42      0.47 o
   1   4  18       12.95       11.23      0.55 o
   2   4  18       13.23       14.04      0.74 o
   3   4  18        2.99        2.09      0.54 o
   4   4  18       33.49       37.64      1.02 o
  -1   5  18        1.38        2.02      0.55 o
   0   5  18        0.09        0.48      0.51 o
   1   5  18        0.61        0.88      0.48 o
   2   5  18       38.54       41.26      1.03 o
   3   5  18        6.60        4.01      0.54 o
   4   5  18       15.71       15.94      0.76 o
  -1   6  18       14.53       13.04      0.87 o
   0   6  18        0.39        0.62      0.58 o
   1   6  18       12.73       11.75      0.92 o
   2   6  18       39.20       39.98      1.32 o
   3   6  18        1.76        2.70      0.85 o
  -1   7  18        2.62        2.56      0.84 o
   0   7  18        4.79        4.26      0.92 o
   1   7  18        2.36        2.74      0.62 o
   2   7  18       12.66       11.76      0.73 o
   3   7  18        2.06        1.65      0.64 o
  -1   8  18        3.77        3.12      0.65 o
   0   8  18       15.80       18.32      1.14 o
   1   8  18        3.60        3.03      0.46 o
   1   0  19       22.20       22.77      0.89 o
   2   0  19        5.44        4.23      0.53 o
   3   0  19        0.27        0.76      0.36 o
   4   0  19       15.85       16.21      0.61 o
   5   0  19        0.03        0.09      0.35 o
  -5   1  19        2.56        2.35      0.66 o
  -4   1  19        1.56        2.21      0.36 o
  -3   1  19        0.88        1.32      0.40 o
  -2   1  19       32.39       32.26      1.16 o
  -1   1  19        5.63        5.75      0.81 o
   0   1  19        7.53        7.78      0.73 o
   1   1  19        4.36        4.31      0.54 o
   2   1  19       32.44       32.62      0.90 o
   3   1  19        0.97        1.06      0.40 o
   4   1  19        1.86        1.84      0.36 o
   5   1  19        2.35        2.81      0.42 o
  -5   2  19        4.38        5.21      0.66 o
  -4   2  19        1.59        0.81      0.51 o
  -3   2  19        9.71        8.89      0.73 o
  -2   2  19       13.08       11.13      0.98 o
  -1   2  19        9.37       11.21      0.77 o
   0   2  19      104.76      105.87      1.52 o
   1   2  19       11.01       11.78      0.59 o
   2   2  19       12.91       11.73      0.58 o
   3   2  19        9.79        9.13      0.51 o
   4   2  19        1.34        0.78      0.35 o
   5   2  19        5.04        5.87      0.68 o
  -4   3  19        7.25        8.70      1.02 o
  -3   3  19       12.63       13.19      0.74 o
  -2   3  19       36.31       37.33      1.47 o
  -1   3  19       55.26       52.34      1.68 o
   0   3  19       35.38       38.03      0.88 o
   1   3  19       51.05       48.69      1.07 o
   2   3  19       35.09       36.15      0.89 o
   3   3  19       13.00       13.56      0.53 o
   4   3  19        7.28        7.92      0.70 o
  -4   4  19       42.32       41.90      1.56 o
  -3   4  19       20.46       20.65      1.38 o
  -2   4  19        6.92        8.01      1.04 o
  -1   4  19        1.55        1.98      0.51 o
   0   4  19       57.26       61.49      1.13 o
   1   4  19        2.12        1.87      0.41 o
   2   4  19        9.32        9.08      0.71 o
   3   4  19       22.09       22.43      0.88 o
   4   4  19       40.82       40.21      1.12 o
  -3   5  19       33.46       33.33      1.42 o
  -2   5  19        8.98        9.57      1.06 o
  -1   5  19       11.32       12.42      0.62 o
   0   5  19       15.60       18.01      0.85 o
   1   5  19       14.43       16.31      0.72 o
   2   5  19        8.48        9.21      0.56 o
   3   5  19       36.74       38.37      0.93 o
  -1   6  19       14.31       15.54      1.83 o
   0   6  19        0.33        0.65      0.53 o
   1   6  19       12.49       13.32      0.87 o
   2   6  19        9.20        9.27      0.71 o
   3   6  19        5.42        6.06      0.83 o
  -1   7  19       17.84       18.45      1.16 o
   0   7  19        5.43        4.54      0.89 o
   1   7  19       17.19       16.50      0.78 o
   2   7  19        5.76        4.40      0.46 o
   0   0  20       24.08       27.64      1.07 o
   1   0  20       59.32       62.54      1.30 o
   2   0  20        5.77        5.15      0.64 o
   3   0  20        3.89        3.01      0.40 o
   4   0  20        0.05        0.13      0.30 o
  -4   1  20        3.10        3.43      0.43 o
  -3   1  20        1.46        1.37      0.35 o
  -2   1  20        5.58        5.98      0.49 o
  -1   1  20       30.90       29.38      1.10 o
   0   1  20       23.44       25.03      0.81 o
   1   1  20       30.80       28.47      0.85 o
   2   1  20        6.02        6.55      0.52 o
   3   1  20        1.79        1.91      0.39 o
   4   1  20        3.26        3.80      0.39 o
  -4   2  20        4.50        4.97      0.68 o
  -3   2  20        6.09        6.77      0.61 o
  -2   2  20       30.65       26.77      1.01 o
  -1   2  20       55.32       56.54      1.72 o
   0   2  20        4.21        4.32      0.57 o
   1   2  20       58.69       60.84      1.15 o
   2   2  20       26.64       24.09      0.81 o
   3   2  20        6.23        6.44      0.46 o
   4   2  20        4.53        4.93      0.44 o
  -4   3  20       27.70       30.27      1.33 o
  -3   3  20        5.68        5.26      0.51 o
  -2   3  20       11.85       11.07      0.71 o
  -1   3  20       57.27       58.44      1.50 o
   0   3  20        8.80        6.86      0.48 o
   1   3  20       60.14       60.12      1.13 o
   2   3  20       11.54       11.17      0.50 o
   3   3  20        6.25        5.79      0.37 o
   4   3  20       27.87       28.97      0.96 o
  -3   4  20        9.47        7.90      0.88 o
  -2   4  20        4.77        5.49      0.66 o
  -1   4  20        4.28        3.90      0.47 o
   0   4  20        1.09        1.52      0.37 o
   1   4  20        5.87        7.10      0.48 o
   2   4  20        5.09        5.47      0.55 o
   3   4  20        8.27        7.52      0.55 o
  -3   5  20       13.12       13.51      0.62 o
  -2   5  20       21.85       22.13      0.89 o
  -1   5  20       22.51       22.03      0.69 o
   0   5  20       12.45       11.31      0.68 o
   1   5  20       24.82       26.35      1.12 o
   2   5  20       20.91       19.99      0.73 o
   3   5  20       11.93       12.60      0.53 o
  -1   6  20        0.05       -0.13      0.41 o
   0   6  20        1.59        1.33      0.81 o
   1   6  20        0.04        0.32      0.71 o
   2   6  20        7.06        6.86      0.75 o
  -1   7  20        6.75        5.46      0.64 o
   0   7  20        7.47        8.40      0.85 o
   1   7  20        7.08        5.57      0.71 o
   1   0  21       43.38       46.23      0.98 o
   2   0  21       15.76       15.39      0.63 o
   3   0  21        0.03        0.11      0.31 o
   4   0  21        1.56        1.56      0.33 o
  -4   1  21        3.08        3.09      0.62 o
  -3   1  21       15.65       15.16      0.53 o
  -2   1  21        2.84        3.16      0.40 o
  -1   1  21       23.94       25.64      0.86 o
   0   1  21       11.72        9.97      0.58 o
   1   1  21       22.37       23.85      0.69 o
   2   1  21        2.27        2.65      0.41 o
   3   1  21       13.96       13.49      0.53 o
   4   1  21        3.13        3.11      0.36 o
  -4   2  21        1.98        2.04      0.55 o
  -3   2  21        2.75        2.63      0.44 o
  -2   2  21        3.61        2.95      0.40 o
  -1   2  21       12.06       12.55      0.67 o
   0   2  21       10.29       10.87      0.59 o
   1   2  21       12.53       13.57      0.61 o
   2   2  21        3.44        2.77      0.33 o
   3   2  21        2.81        3.35      0.34 o
   4   2  21        2.67        2.52      0.42 o
  -3   3  21        1.81        1.66      0.35 o
  -2   3  21       11.97       13.33      0.66 o
  -1   3  21        1.44        1.28      0.38 o
   0   3  21        2.09        2.05      0.39 o
   1   3  21        2.09        1.90      0.44 o
   2   3  21       12.20       12.62      0.47 o
   3   3  21        2.18        2.49      0.33 o
  -3   4  21        5.94        5.68      0.40 o
  -2   4  21        1.86        2.01      0.51 o
  -1   4  21        0.66        0.71      0.42 o
   0   4  21        6.42        4.70      0.45 o
   1   4  21        0.22        0.29      0.34 o
   2   4  21        1.89        1.59      0.41 o
   3   4  21        5.24        5.45      0.50 o
  -2   5  21        7.91        6.76      0.59 o
  -1   5  21       17.23       18.38      0.81 o
   0   5  21        0.87        0.49      0.37 o
   1   5  21       16.53       16.57      0.77 o
   2   5  21        7.83        7.34      0.44 o
   0   6  21       14.61       14.46      1.01 o
   0   0  22        0.45        0.50      0.41 o
   1   0  22       12.47       12.63      0.47 o
   2   0  22       18.60       17.72      0.50 o
   3   0  22        1.69        1.71      0.26 o
  -3   1  22       19.98       21.20      0.59 o
  -2   1  22       10.59        8.76      0.42 o
  -1   1  22       18.13       19.08      0.59 o
   0   1  22       37.03       39.88      0.74 o
   1   1  22       18.92       20.05      0.59 o
   2   1  22       10.88        8.68      0.37 o
   3   1  22       20.01       20.70      0.49 o
  -3   2  22        3.11        3.13      0.37 o
  -2   2  22        2.01        1.93      0.31 o
  -1   2  22        0.18        0.25      0.31 o
   0   2  22        0.20        0.49      0.32 o
   1   2  22        0.15        0.12      0.34 o
   2   2  22        1.29        0.97      0.30 o
   3   2  22        3.11        3.66      0.29 o
  -3   3  22        6.19        6.82      0.42 o
  -2   3  22        0.90        1.52      0.23 o
  -1   3  22        0.42        0.09      0.28 o
   0   3  22        0.38        0.29      0.30 o
   1   3  22        0.73        0.81      0.31 o
   2   3  22        0.94        1.13      0.26 o
   3   3  22        6.50        6.50      0.52 o
  -2   4  22        0.59        0.93      0.31 o
  -1   4  22        8.90        7.99      0.81 o
   0   4  22        2.78        1.85      0.33 o
   1   4  22        9.18        9.21      0.93 o
   2   4  22        0.53        1.25      0.38 o
  -1   5  22        2.13        2.16      0.38 o
   0   5  22       13.23       11.57      0.86 o
   1   5  22        1.62        1.34      0.32 o
   1   0  23        0.16        0.14      0.27 o
   2   0  23       15.71       15.00      0.38 o
  -2   1  23        0.31        0.45      0.22 o
  -1   1  23        2.13        2.16      0.27 o
   0   1  23        0.36        0.06      0.30 o
   1   1  23        1.69        1.83      0.34 o
   2   1  23        0.56        0.80      0.24 o
  -2   2  23        5.25        5.87      0.29 o
  -1   2  23        5.10        5.02      0.31 o
   0   2  23        5.99        7.82      0.39 o
   1   2  23        4.61        4.88      0.36 o
   2   2  23        5.44        5.82      0.33 o
  -2   3  23        2.25        2.08      0.28 o
  -1   3  23        1.79        1.68      0.22 o
   0   3  23        2.42        2.95      0.30 o
   1   3  23        2.10        1.56      0.24 o
   2   3  23        2.12        2.53      0.40 o
  -1   4  23        1.16        1.19      0.36 o
   0   4  23        0.83        0.56      0.38 o
   1   4  23        0.79        0.75      0.32 o
   0   0  24        7.44        8.87      0.56 o
   1   0  24        7.36        6.86      0.25 o
  -1   1  24        3.90        3.45      0.24 o
   0   1  24        4.84        4.84      0.32 o
   1   1  24        3.47        2.97      0.23 o
  -1   2  24        8.86        8.69      0.29 o
   0   2  24       19.56       18.50      0.40 o
   1   2  24        9.12        8.82      0.30 o
 
